# Supplementary material for: Experimental determination of Escherichia coli biomass composition for constraint-based metabolic modeling
Source: PLoS One. 2022 Jan 27;17(1):e0262450. doi: 10.1371/journal.pone.0262450 (PMC8794083; doi:10.1371/journal.pone.0262450)
Supplement: S1 File — Revised iML1515 model (named iML1515a) with a corrected reaction GALT1, and with the experimentally determined eBOF included. (XML) [file pone.0262450.s006.xml]

<?xml version="1.0" encoding="UTF-8"?>
<sbml xmlns="http://www.sbml.org/sbml/level3/version1/core" xmlns:fbc="http://www.sbml.org/sbml/level3/version1/fbc/version2" xmlns:groups="http://www.sbml.org/sbml/level3/version1/groups/version1" level="3" version="1" fbc:required="false" groups:required="false">
  <model metaid="iML1515.xml" id="M_iML1515" name="Model Exported from COBRA Toolbox" fbc:strict="true">
    <listOfUnitDefinitions>
      <unitDefinition id="mmol_per_gDW_per_hr">
        <listOfUnits>
          <unit kind="mole" exponent="1" scale="-3" multiplier="1"/>
          <unit kind="gram" exponent="-1" scale="0" multiplier="1"/>
          <unit kind="second" exponent="-1" scale="0" multiplier="3600"/>
        </listOfUnits>
      </unitDefinition>
    </listOfUnitDefinitions>
    <listOfCompartments>
      <compartment metaid="c" id="c" name="cytosol" constant="false"/>
      <compartment metaid="e" id="e" name="extracellular space" constant="false"/>
      <compartment metaid="p" id="p" name="periplasm" constant="false"/>
    </listOfCompartments>
    <listOfSpecies>
      <species metaid="M_octapb__91__c__93__" sboTerm="SBO:0000247" id="M_octapb__91__c__93__" name="Octanoate (protein bound)" compartment="c" hasOnlySubstanceUnits="false" boundaryCondition="false" constant="false" fbc:charge="1" fbc:chemicalFormula="C8H15O">
        <annotation xmlns:sbml="http://www.sbml.org/sbml/level3/version1/core">
          <rdf:RDF xmlns:rdf="http://www.w3.org/1999/02/22-rdf-syntax-ns#" xmlns:dcterms="http://purl.org/dc/terms/" xmlns:vCard="http://www.w3.org/2001/vcard-rdf/3.0#" xmlns:vCard4="http://www.w3.org/2006/vcard/ns#" xmlns:bqbiol="http://biomodels.net/biology-qualifiers/" xmlns:bqmodel="http://biomodels.net/model-qualifiers/">
            <rdf:Description rdf:about="#M_octapb__91__c__93__">
              <bqbiol:is>
                <rdf:Bag>
                  <rdf:li rdf:resource="http://identifiers.org/bigg.metabolite/octapb"/>
                  <rdf:li rdf:resource="http://identifiers.org/metanetx.chemical/MNXM147531"/>
                </rdf:Bag>
              </bqbiol:is>
              <bqbiol:hasProperty>
                <rdf:Bag>
                  <rdf:li rdf:resource="http://identifiers.org/sbo/SBO:0000247"/>
                </rdf:Bag>
              </bqbiol:hasProperty>
            </rdf:Description>
          </rdf:RDF>
        </annotation>
      </species>
      <species metaid="M_cysi__L__91__e__93__" sboTerm="SBO:0000247" id="M_cysi__L__91__e__93__" name="L Cystine C6H12N2O4S2" compartment="e" hasOnlySubstanceUnits="false" boundaryCondition="false" constant="false" fbc:charge="0" fbc:chemicalFormula="C6H12N2O4S2">
        <annotation xmlns:sbml="http://www.sbml.org/sbml/level3/version1/core">
          <rdf:RDF xmlns:rdf="http://www.w3.org/1999/02/22-rdf-syntax-ns#" xmlns:dcterms="http://purl.org/dc/terms/" xmlns:vCard="http://www.w3.org/2001/vcard-rdf/3.0#" xmlns:vCard4="http://www.w3.org/2006/vcard/ns#" xmlns:bqbiol="http://biomodels.net/biology-qualifiers/" xmlns:bqmodel="http://biomodels.net/model-qualifiers/">
            <rdf:Description rdf:about="#M_cysi__L__91__e__93__">
              <bqbiol:is>
                <rdf:Bag>
                  <rdf:li rdf:resource="http://identifiers.org/inchi_key/LEVWYRKDKASIDU-IMJSIDKUSA-N"/>
                  <rdf:li rdf:resource="http://identifiers.org/kegg.drug/D03636"/>
                  <rdf:li rdf:resource="http://identifiers.org/sabiork/2060"/>
                  <rdf:li rdf:resource="http://identifiers.org/bigg.metabolite/cysi__L"/>
                  <rdf:li rdf:resource="http://identifiers.org/biocyc/META:CYSTINE"/>
                  <rdf:li rdf:resource="http://identifiers.org/chebi/CHEBI:6209"/>
                  <rdf:li rdf:resource="http://identifiers.org/chebi/CHEBI:35491"/>
                  <rdf:li rdf:resource="http://identifiers.org/chebi/CHEBI:63163"/>
                  <rdf:li rdf:resource="http://identifiers.org/chebi/CHEBI:13097"/>
                  <rdf:li rdf:resource="http://identifiers.org/chebi/CHEBI:16283"/>
                  <rdf:li rdf:resource="http://identifiers.org/chebi/CHEBI:21278"/>
                  <rdf:li rdf:resource="http://identifiers.org/hmdb/HMDB00192"/>
                  <rdf:li rdf:resource="http://identifiers.org/kegg.compound/C00491"/>
                  <rdf:li rdf:resource="http://identifiers.org/metanetx.chemical/MNXM927"/>
                  <rdf:li rdf:resource="http://identifiers.org/seed.compound/cpd00381"/>
                </rdf:Bag>
              </bqbiol:is>
              <bqbiol:hasProperty>
                <rdf:Bag>
                  <rdf:li rdf:resource="http://identifiers.org/sbo/SBO:0000247"/>
                </rdf:Bag>
              </bqbiol:hasProperty>
            </rdf:Description>
          </rdf:RDF>
        </annotation>
      </species>
      <species metaid="M_dhap__91__c__93__" sboTerm="SBO:0000247" id="M_dhap__91__c__93__" name="Dihydroxyacetone phosphate" compartment="c" hasOnlySubstanceUnits="false" boundaryCondition="false" constant="false" fbc:charge="-2" fbc:chemicalFormula="C3H5O6P">
        <annotation xmlns:sbml="http://www.sbml.org/sbml/level3/version1/core">
          <rdf:RDF xmlns:rdf="http://www.w3.org/1999/02/22-rdf-syntax-ns#" xmlns:dcterms="http://purl.org/dc/terms/" xmlns:vCard="http://www.w3.org/2001/vcard-rdf/3.0#" xmlns:vCard4="http://www.w3.org/2006/vcard/ns#" xmlns:bqbiol="http://biomodels.net/biology-qualifiers/" xmlns:bqmodel="http://biomodels.net/model-qualifiers/">
            <rdf:Description rdf:about="#M_dhap__91__c__93__">
              <bqbiol:is>
                <rdf:Bag>
                  <rdf:li rdf:resource="http://identifiers.org/inchi_key/GNGACRATGGDKBX-UHFFFAOYSA-L"/>
                  <rdf:li rdf:resource="http://identifiers.org/reactome.compound/390404"/>
                  <rdf:li rdf:resource="http://identifiers.org/reactome.compound/ 75970"/>
                  <rdf:li rdf:resource="http://identifiers.org/reactome.compound/ 188451"/>
                  <rdf:li rdf:resource="http://identifiers.org/sabiork/28"/>
                  <rdf:li rdf:resource="http://identifiers.org/bigg.metabolite/dhap"/>
                  <rdf:li rdf:resource="http://identifiers.org/biocyc/META:DIHYDROXY-ACETONE-PHOSPHATE"/>
                  <rdf:li rdf:resource="http://identifiers.org/chebi/CHEBI:14341"/>
                  <rdf:li rdf:resource="http://identifiers.org/chebi/CHEBI:5454"/>
                  <rdf:li rdf:resource="http://identifiers.org/chebi/CHEBI:16108"/>
                  <rdf:li rdf:resource="http://identifiers.org/chebi/CHEBI:14342"/>
                  <rdf:li rdf:resource="http://identifiers.org/chebi/CHEBI:24355"/>
                  <rdf:li rdf:resource="http://identifiers.org/chebi/CHEBI:39571"/>
                  <rdf:li rdf:resource="http://identifiers.org/chebi/CHEBI:57642"/>
                  <rdf:li rdf:resource="http://identifiers.org/hmdb/HMDB11735"/>
                  <rdf:li rdf:resource="http://identifiers.org/hmdb/HMDB01473"/>
                  <rdf:li rdf:resource="http://identifiers.org/kegg.compound/C00111"/>
                  <rdf:li rdf:resource="http://identifiers.org/metanetx.chemical/MNXM77"/>
                  <rdf:li rdf:resource="http://identifiers.org/seed.compound/cpd00095"/>
                </rdf:Bag>
              </bqbiol:is>
              <bqbiol:hasProperty>
                <rdf:Bag>
                  <rdf:li rdf:resource="http://identifiers.org/sbo/SBO:0000247"/>
                </rdf:Bag>
              </bqbiol:hasProperty>
            </rdf:Description>
          </rdf:RDF>
        </annotation>
      </species>
      <species metaid="M_prbatp__91__c__93__" sboTerm="SBO:0000247" id="M_prbatp__91__c__93__" name="1-(5-Phosphoribosyl)-ATP" compartment="c" hasOnlySubstanceUnits="false" boundaryCondition="false" constant="false" fbc:charge="-6" fbc:chemicalFormula="C15H19N5O20P4">
        <annotation xmlns:sbml="http://www.sbml.org/sbml/level3/version1/core">
          <rdf:RDF xmlns:rdf="http://www.w3.org/1999/02/22-rdf-syntax-ns#" xmlns:dcterms="http://purl.org/dc/terms/" xmlns:vCard="http://www.w3.org/2001/vcard-rdf/3.0#" xmlns:vCard4="http://www.w3.org/2006/vcard/ns#" xmlns:bqbiol="http://biomodels.net/biology-qualifiers/" xmlns:bqmodel="http://biomodels.net/model-qualifiers/">
            <rdf:Description rdf:about="#M_prbatp__91__c__93__">
              <bqbiol:is>
                <rdf:Bag>
                  <rdf:li rdf:resource="http://identifiers.org/inchi_key/RKNHJBVBFHDXGR-KEOHHSTQSA-H"/>
                  <rdf:li rdf:resource="http://identifiers.org/bigg.metabolite/prbatp"/>
                  <rdf:li rdf:resource="http://identifiers.org/biocyc/META:PHOSPHORIBOSYL-ATP"/>
                  <rdf:li rdf:resource="http://identifiers.org/chebi/CHEBI:73200"/>
                  <rdf:li rdf:resource="http://identifiers.org/chebi/CHEBI:58424"/>
                  <rdf:li rdf:resource="http://identifiers.org/chebi/CHEBI:11196"/>
                  <rdf:li rdf:resource="http://identifiers.org/chebi/CHEBI:18263"/>
                  <rdf:li rdf:resource="http://identifiers.org/chebi/CHEBI:73183"/>
                  <rdf:li rdf:resource="http://identifiers.org/chebi/CHEBI:8167"/>
                  <rdf:li rdf:resource="http://identifiers.org/chebi/CHEBI:18970"/>
                  <rdf:li rdf:resource="http://identifiers.org/chebi/CHEBI:59460"/>
                  <rdf:li rdf:resource="http://identifiers.org/chebi/CHEBI:11192"/>
                  <rdf:li rdf:resource="http://identifiers.org/hmdb/HMDB03665"/>
                  <rdf:li rdf:resource="http://identifiers.org/kegg.compound/C02739"/>
                  <rdf:li rdf:resource="http://identifiers.org/metanetx.chemical/MNXM1351"/>
                  <rdf:li rdf:resource="http://identifiers.org/seed.compound/cpd01775"/>
                </rdf:Bag>
              </bqbiol:is>
              <bqbiol:hasProperty>
                <rdf:Bag>
                  <rdf:li rdf:resource="http://identifiers.org/sbo/SBO:0000247"/>
                </rdf:Bag>
              </bqbiol:hasProperty>
            </rdf:Description>
          </rdf:RDF>
        </annotation>
      </species>
      <species metaid="M_10fthf__91__c__93__" sboTerm="SBO:0000247" id="M_10fthf__91__c__93__" name="10-Formyltetrahydrofolate" compartment="c" hasOnlySubstanceUnits="false" boundaryCondition="false" constant="false" fbc:charge="-2" fbc:chemicalFormula="C20H21N7O7">
        <annotation xmlns:sbml="http://www.sbml.org/sbml/level3/version1/core">
          <rdf:RDF xmlns:rdf="http://www.w3.org/1999/02/22-rdf-syntax-ns#" xmlns:dcterms="http://purl.org/dc/terms/" xmlns:vCard="http://www.w3.org/2001/vcard-rdf/3.0#" xmlns:vCard4="http://www.w3.org/2006/vcard/ns#" xmlns:bqbiol="http://biomodels.net/biology-qualifiers/" xmlns:bqmodel="http://biomodels.net/model-qualifiers/">
            <rdf:Description rdf:about="#M_10fthf__91__c__93__">
              <bqbiol:is>
                <rdf:Bag>
                  <rdf:li rdf:resource="http://identifiers.org/inchi_key/AUFGTPPARQZWDO-YPMHNXCESA-L"/>
                  <rdf:li rdf:resource="http://identifiers.org/reactome.compound/5389850"/>
                  <rdf:li rdf:resource="http://identifiers.org/reactome.compound/ 419151"/>
                  <rdf:li rdf:resource="http://identifiers.org/sabiork/1318"/>
                  <rdf:li rdf:resource="http://identifiers.org/bigg.metabolite/10fthf"/>
                  <rdf:li rdf:resource="http://identifiers.org/biocyc/META:10-FORMYL-THF"/>
                  <rdf:li rdf:resource="http://identifiers.org/chebi/CHEBI:19108"/>
                  <rdf:li rdf:resource="http://identifiers.org/chebi/CHEBI:15637"/>
                  <rdf:li rdf:resource="http://identifiers.org/chebi/CHEBI:698"/>
                  <rdf:li rdf:resource="http://identifiers.org/chebi/CHEBI:19109"/>
                  <rdf:li rdf:resource="http://identifiers.org/chebi/CHEBI:11304"/>
                  <rdf:li rdf:resource="http://identifiers.org/chebi/CHEBI:57454"/>
                  <rdf:li rdf:resource="http://identifiers.org/hmdb/HMDB00972"/>
                  <rdf:li rdf:resource="http://identifiers.org/kegg.compound/C00234"/>
                  <rdf:li rdf:resource="http://identifiers.org/metanetx.chemical/MNXM237"/>
                  <rdf:li rdf:resource="http://identifiers.org/seed.compound/cpd00201"/>
                </rdf:Bag>
              </bqbiol:is>
              <bqbiol:hasProperty>
                <rdf:Bag>
                  <rdf:li rdf:resource="http://identifiers.org/sbo/SBO:0000247"/>
                </rdf:Bag>
              </bqbiol:hasProperty>
            </rdf:Description>
          </rdf:RDF>
        </annotation>
      </species>
      <species metaid="M_btal__91__c__93__" sboTerm="SBO:0000247" id="M_btal__91__c__93__" name="Butanal C4H8O" compartment="c" hasOnlySubstanceUnits="false" boundaryCondition="false" constant="false" fbc:charge="0" fbc:chemicalFormula="C4H8O">
        <annotation xmlns:sbml="http://www.sbml.org/sbml/level3/version1/core">
          <rdf:RDF xmlns:rdf="http://www.w3.org/1999/02/22-rdf-syntax-ns#" xmlns:dcterms="http://purl.org/dc/terms/" xmlns:vCard="http://www.w3.org/2001/vcard-rdf/3.0#" xmlns:vCard4="http://www.w3.org/2006/vcard/ns#" xmlns:bqbiol="http://biomodels.net/biology-qualifiers/" xmlns:bqmodel="http://biomodels.net/model-qualifiers/">
            <rdf:Description rdf:about="#M_btal__91__c__93__">
              <bqbiol:is>
                <rdf:Bag>
                  <rdf:li rdf:resource="http://identifiers.org/inchi_key/ZTQSAGDEMFDKMZ-UHFFFAOYSA-N"/>
                  <rdf:li rdf:resource="http://identifiers.org/sabiork/2281"/>
                  <rdf:li rdf:resource="http://identifiers.org/bigg.metabolite/btal"/>
                  <rdf:li rdf:resource="http://identifiers.org/biocyc/META:BUTANAL"/>
                  <rdf:li rdf:resource="http://identifiers.org/chebi/CHEBI:22938"/>
                  <rdf:li rdf:resource="http://identifiers.org/chebi/CHEBI:3233"/>
                  <rdf:li rdf:resource="http://identifiers.org/chebi/CHEBI:15743"/>
                  <rdf:li rdf:resource="http://identifiers.org/chebi/CHEBI:13923"/>
                  <rdf:li rdf:resource="http://identifiers.org/envipath/650babc9-9d68-4b73-9332-11972ca26f7b/compound/242f8a4e-2a91-4c5f-a129-d044d115b969"/>
                  <rdf:li rdf:resource="http://identifiers.org/hmdb/HMDB03543"/>
                  <rdf:li rdf:resource="http://identifiers.org/kegg.compound/C01412"/>
                  <rdf:li rdf:resource="http://identifiers.org/metanetx.chemical/MNXM1017"/>
                  <rdf:li rdf:resource="http://identifiers.org/seed.compound/cpd01011"/>
                </rdf:Bag>
              </bqbiol:is>
              <bqbiol:hasProperty>
                <rdf:Bag>
                  <rdf:li rdf:resource="http://identifiers.org/sbo/SBO:0000247"/>
                </rdf:Bag>
              </bqbiol:hasProperty>
            </rdf:Description>
          </rdf:RDF>
        </annotation>
      </species>
      <species metaid="M_6pgg__91__c__93__" sboTerm="SBO:0000247" id="M_6pgg__91__c__93__" name="6-Phospho-beta-D-glucosyl-(1,4)-D-glucose" compartment="c" hasOnlySubstanceUnits="false" boundaryCondition="false" constant="false" fbc:charge="-2" fbc:chemicalFormula="C12H21O14P">
        <annotation xmlns:sbml="http://www.sbml.org/sbml/level3/version1/core">
          <rdf:RDF xmlns:rdf="http://www.w3.org/1999/02/22-rdf-syntax-ns#" xmlns:dcterms="http://purl.org/dc/terms/" xmlns:vCard="http://www.w3.org/2001/vcard-rdf/3.0#" xmlns:vCard4="http://www.w3.org/2006/vcard/ns#" xmlns:bqbiol="http://biomodels.net/biology-qualifiers/" xmlns:bqmodel="http://biomodels.net/model-qualifiers/">
            <rdf:Description rdf:about="#M_6pgg__91__c__93__">
              <bqbiol:is>
                <rdf:Bag>
                  <rdf:li rdf:resource="http://identifiers.org/bigg.metabolite/6pgg"/>
                  <rdf:li rdf:resource="http://identifiers.org/metanetx.chemical/MNXM147389"/>
                </rdf:Bag>
              </bqbiol:is>
              <bqbiol:hasProperty>
                <rdf:Bag>
                  <rdf:li rdf:resource="http://identifiers.org/sbo/SBO:0000247"/>
                </rdf:Bag>
              </bqbiol:hasProperty>
            </rdf:Description>
          </rdf:RDF>
        </annotation>
      </species>
      <species metaid="M_co2__91__e__93__" sboTerm="SBO:0000247" id="M_co2__91__e__93__" name="CO2 CO2" compartment="e" hasOnlySubstanceUnits="false" boundaryCondition="false" constant="false" fbc:charge="0" fbc:chemicalFormula="CO2">
        <annotation xmlns:sbml="http://www.sbml.org/sbml/level3/version1/core">
          <rdf:RDF xmlns:rdf="http://www.w3.org/1999/02/22-rdf-syntax-ns#" xmlns:dcterms="http://purl.org/dc/terms/" xmlns:vCard="http://www.w3.org/2001/vcard-rdf/3.0#" xmlns:vCard4="http://www.w3.org/2006/vcard/ns#" xmlns:bqbiol="http://biomodels.net/biology-qualifiers/" xmlns:bqmodel="http://biomodels.net/model-qualifiers/">
            <rdf:Description rdf:about="#M_co2__91__e__93__">
              <bqbiol:is>
                <rdf:Bag>
                  <rdf:li rdf:resource="http://identifiers.org/inchi_key/CURLTUGMZLYLDI-UHFFFAOYSA-N"/>
                  <rdf:li rdf:resource="http://identifiers.org/kegg.drug/D00004"/>
                  <rdf:li rdf:resource="http://identifiers.org/reactome.compound/29376"/>
                  <rdf:li rdf:resource="http://identifiers.org/reactome.compound/ 5668565"/>
                  <rdf:li rdf:resource="http://identifiers.org/reactome.compound/ 189480"/>
                  <rdf:li rdf:resource="http://identifiers.org/reactome.compound/ 1132345"/>
                  <rdf:li rdf:resource="http://identifiers.org/reactome.compound/ 113528"/>
                  <rdf:li rdf:resource="http://identifiers.org/reactome.compound/ 1237009"/>
                  <rdf:li rdf:resource="http://identifiers.org/reactome.compound/ 159751"/>
                  <rdf:li rdf:resource="http://identifiers.org/reactome.compound/ 389536"/>
                  <rdf:li rdf:resource="http://identifiers.org/reactome.compound/ 159942"/>
                  <rdf:li rdf:resource="http://identifiers.org/sabiork/1266"/>
                  <rdf:li rdf:resource="http://identifiers.org/bigg.metabolite/co2"/>
                  <rdf:li rdf:resource="http://identifiers.org/biocyc/META:CARBON-DIOXIDE"/>
                  <rdf:li rdf:resource="http://identifiers.org/chebi/CHEBI:23011"/>
                  <rdf:li rdf:resource="http://identifiers.org/chebi/CHEBI:3283"/>
                  <rdf:li rdf:resource="http://identifiers.org/chebi/CHEBI:48829"/>
                  <rdf:li rdf:resource="http://identifiers.org/chebi/CHEBI:16526"/>
                  <rdf:li rdf:resource="http://identifiers.org/chebi/CHEBI:13283"/>
                  <rdf:li rdf:resource="http://identifiers.org/chebi/CHEBI:13285"/>
                  <rdf:li rdf:resource="http://identifiers.org/chebi/CHEBI:13284"/>
                  <rdf:li rdf:resource="http://identifiers.org/chebi/CHEBI:13282"/>
                  <rdf:li rdf:resource="http://identifiers.org/envipath/650babc9-9d68-4b73-9332-11972ca26f7b/compound/2ec3da94-5f50-4525-81b1-5607c5c7a3d3"/>
                  <rdf:li rdf:resource="http://identifiers.org/envipath/32de3cf4-e3e6-4168-956e-32fa5ddb0ce1/compound/05f60af4-0a3f-4ead-9a29-33bb0f123379"/>
                  <rdf:li rdf:resource="http://identifiers.org/hmdb/HMDB01967"/>
                  <rdf:li rdf:resource="http://identifiers.org/kegg.compound/C00011"/>
                  <rdf:li rdf:resource="http://identifiers.org/metanetx.chemical/MNXM13"/>
                  <rdf:li rdf:resource="http://identifiers.org/seed.compound/cpd00011"/>
                </rdf:Bag>
              </bqbiol:is>
              <bqbiol:hasProperty>
                <rdf:Bag>
                  <rdf:li rdf:resource="http://identifiers.org/sbo/SBO:0000247"/>
                </rdf:Bag>
              </bqbiol:hasProperty>
            </rdf:Description>
          </rdf:RDF>
        </annotation>
      </species>
      <species metaid="M_akg__91__e__93__" sboTerm="SBO:0000247" id="M_akg__91__e__93__" name="2-Oxoglutarate" compartment="e" hasOnlySubstanceUnits="false" boundaryCondition="false" constant="false" fbc:charge="-2" fbc:chemicalFormula="C5H4O5">
        <annotation xmlns:sbml="http://www.sbml.org/sbml/level3/version1/core">
          <rdf:RDF xmlns:rdf="http://www.w3.org/1999/02/22-rdf-syntax-ns#" xmlns:dcterms="http://purl.org/dc/terms/" xmlns:vCard="http://www.w3.org/2001/vcard-rdf/3.0#" xmlns:vCard4="http://www.w3.org/2006/vcard/ns#" xmlns:bqbiol="http://biomodels.net/biology-qualifiers/" xmlns:bqmodel="http://biomodels.net/model-qualifiers/">
            <rdf:Description rdf:about="#M_akg__91__e__93__">
              <bqbiol:is>
                <rdf:Bag>
                  <rdf:li rdf:resource="http://identifiers.org/inchi_key/KPGXRSRHYNQIFN-UHFFFAOYSA-L"/>
                  <rdf:li rdf:resource="http://identifiers.org/reactome.compound/113594"/>
                  <rdf:li rdf:resource="http://identifiers.org/reactome.compound/ 561075"/>
                  <rdf:li rdf:resource="http://identifiers.org/reactome.compound/ 5278317"/>
                  <rdf:li rdf:resource="http://identifiers.org/reactome.compound/ 113671"/>
                  <rdf:li rdf:resource="http://identifiers.org/reactome.compound/ 29406"/>
                  <rdf:li rdf:resource="http://identifiers.org/reactome.compound/ 389537"/>
                  <rdf:li rdf:resource="http://identifiers.org/sabiork/1922"/>
                  <rdf:li rdf:resource="http://identifiers.org/bigg.metabolite/akg"/>
                  <rdf:li rdf:resource="http://identifiers.org/biocyc/META:2-KETOGLUTARATE"/>
                  <rdf:li rdf:resource="http://identifiers.org/chebi/CHEBI:40661"/>
                  <rdf:li rdf:resource="http://identifiers.org/chebi/CHEBI:16810"/>
                  <rdf:li rdf:resource="http://identifiers.org/chebi/CHEBI:11638"/>
                  <rdf:li rdf:resource="http://identifiers.org/chebi/CHEBI:30916"/>
                  <rdf:li rdf:resource="http://identifiers.org/chebi/CHEBI:19749"/>
                  <rdf:li rdf:resource="http://identifiers.org/chebi/CHEBI:1253"/>
                  <rdf:li rdf:resource="http://identifiers.org/chebi/CHEBI:30915"/>
                  <rdf:li rdf:resource="http://identifiers.org/chebi/CHEBI:19748"/>
                  <rdf:li rdf:resource="http://identifiers.org/envipath/32de3cf4-e3e6-4168-956e-32fa5ddb0ce1/compound/5b0a94f6-d411-44fd-bcc1-fb79b4e697f5"/>
                  <rdf:li rdf:resource="http://identifiers.org/envipath/4fd7f3e0-dd25-43ac-9453-dda3e52396e4/compound/6557f3f2-0ab8-494b-a865-8ce0eae788a9"/>
                  <rdf:li rdf:resource="http://identifiers.org/hmdb/HMDB00208"/>
                  <rdf:li rdf:resource="http://identifiers.org/hmdb/HMDB02812"/>
                  <rdf:li rdf:resource="http://identifiers.org/hmdb/HMDB62781"/>
                  <rdf:li rdf:resource="http://identifiers.org/kegg.compound/C00026"/>
                  <rdf:li rdf:resource="http://identifiers.org/metanetx.chemical/MNXM20"/>
                  <rdf:li rdf:resource="http://identifiers.org/seed.compound/cpd00024"/>
                </rdf:Bag>
              </bqbiol:is>
              <bqbiol:hasProperty>
                <rdf:Bag>
                  <rdf:li rdf:resource="http://identifiers.org/sbo/SBO:0000247"/>
                </rdf:Bag>
              </bqbiol:hasProperty>
            </rdf:Description>
          </rdf:RDF>
        </annotation>
      </species>
      <species metaid="M_gsn__91__e__93__" sboTerm="SBO:0000247" id="M_gsn__91__e__93__" name="Guanosine" compartment="e" hasOnlySubstanceUnits="false" boundaryCondition="false" constant="false" fbc:charge="0" fbc:chemicalFormula="C10H13N5O5">
        <annotation xmlns:sbml="http://www.sbml.org/sbml/level3/version1/core">
          <rdf:RDF xmlns:rdf="http://www.w3.org/1999/02/22-rdf-syntax-ns#" xmlns:dcterms="http://purl.org/dc/terms/" xmlns:vCard="http://www.w3.org/2001/vcard-rdf/3.0#" xmlns:vCard4="http://www.w3.org/2006/vcard/ns#" xmlns:bqbiol="http://biomodels.net/biology-qualifiers/" xmlns:bqmodel="http://biomodels.net/model-qualifiers/">
            <rdf:Description rdf:about="#M_gsn__91__e__93__">
              <bqbiol:is>
                <rdf:Bag>
                  <rdf:li rdf:resource="http://identifiers.org/inchi_key/NYHBQMYGNKIUIF-UUOKFMHZSA-N"/>
                  <rdf:li rdf:resource="http://identifiers.org/sabiork/1872"/>
                  <rdf:li rdf:resource="http://identifiers.org/bigg.metabolite/gsn"/>
                  <rdf:li rdf:resource="http://identifiers.org/biocyc/META:GUANOSINE"/>
                  <rdf:li rdf:resource="http://identifiers.org/chebi/CHEBI:14375"/>
                  <rdf:li rdf:resource="http://identifiers.org/chebi/CHEBI:16750"/>
                  <rdf:li rdf:resource="http://identifiers.org/chebi/CHEBI:42853"/>
                  <rdf:li rdf:resource="http://identifiers.org/chebi/CHEBI:24444"/>
                  <rdf:li rdf:resource="http://identifiers.org/chebi/CHEBI:42847"/>
                  <rdf:li rdf:resource="http://identifiers.org/chebi/CHEBI:471737"/>
                  <rdf:li rdf:resource="http://identifiers.org/chebi/CHEBI:42840"/>
                  <rdf:li rdf:resource="http://identifiers.org/chebi/CHEBI:5564"/>
                  <rdf:li rdf:resource="http://identifiers.org/hmdb/HMDB00133"/>
                  <rdf:li rdf:resource="http://identifiers.org/kegg.compound/C00387"/>
                  <rdf:li rdf:resource="http://identifiers.org/metanetx.chemical/MNXM401"/>
                  <rdf:li rdf:resource="http://identifiers.org/seed.compound/cpd00311"/>
                </rdf:Bag>
              </bqbiol:is>
              <bqbiol:hasProperty>
                <rdf:Bag>
                  <rdf:li rdf:resource="http://identifiers.org/sbo/SBO:0000247"/>
                </rdf:Bag>
              </bqbiol:hasProperty>
            </rdf:Description>
          </rdf:RDF>
        </annotation>
      </species>
      <species metaid="M_pydx5p__91__c__93__" sboTerm="SBO:0000247" id="M_pydx5p__91__c__93__" name="Pyridoxal 5&apos;-phosphate" compartment="c" hasOnlySubstanceUnits="false" boundaryCondition="false" constant="false" fbc:charge="-2" fbc:chemicalFormula="C8H8NO6P">
        <annotation xmlns:sbml="http://www.sbml.org/sbml/level3/version1/core">
          <rdf:RDF xmlns:rdf="http://www.w3.org/1999/02/22-rdf-syntax-ns#" xmlns:dcterms="http://purl.org/dc/terms/" xmlns:vCard="http://www.w3.org/2001/vcard-rdf/3.0#" xmlns:vCard4="http://www.w3.org/2006/vcard/ns#" xmlns:bqbiol="http://biomodels.net/biology-qualifiers/" xmlns:bqmodel="http://biomodels.net/model-qualifiers/">
            <rdf:Description rdf:about="#M_pydx5p__91__c__93__">
              <bqbiol:is>
                <rdf:Bag>
                  <rdf:li rdf:resource="http://identifiers.org/inchi_key/NGVDGCNFYWLIFO-UHFFFAOYSA-L"/>
                  <rdf:li rdf:resource="http://identifiers.org/reactome.compound/29390"/>
                  <rdf:li rdf:resource="http://identifiers.org/sabiork/1271"/>
                  <rdf:li rdf:resource="http://identifiers.org/bigg.metabolite/pydx5p"/>
                  <rdf:li rdf:resource="http://identifiers.org/biocyc/META:PYRIDOXAL_PHOSPHATE"/>
                  <rdf:li rdf:resource="http://identifiers.org/chebi/CHEBI:8668"/>
                  <rdf:li rdf:resource="http://identifiers.org/chebi/CHEBI:597326"/>
                  <rdf:li rdf:resource="http://identifiers.org/chebi/CHEBI:45145"/>
                  <rdf:li rdf:resource="http://identifiers.org/chebi/CHEBI:18405"/>
                  <rdf:li rdf:resource="http://identifiers.org/chebi/CHEBI:14977"/>
                  <rdf:li rdf:resource="http://identifiers.org/chebi/CHEBI:26424"/>
                  <rdf:li rdf:resource="http://identifiers.org/chebi/CHEBI:234571"/>
                  <rdf:li rdf:resource="http://identifiers.org/chebi/CHEBI:358848"/>
                  <rdf:li rdf:resource="http://identifiers.org/hmdb/HMDB01491"/>
                  <rdf:li rdf:resource="http://identifiers.org/kegg.compound/C00018"/>
                  <rdf:li rdf:resource="http://identifiers.org/metanetx.chemical/MNXM161"/>
                  <rdf:li rdf:resource="http://identifiers.org/seed.compound/cpd00016"/>
                </rdf:Bag>
              </bqbiol:is>
              <bqbiol:hasProperty>
                <rdf:Bag>
                  <rdf:li rdf:resource="http://identifiers.org/sbo/SBO:0000247"/>
                </rdf:Bag>
              </bqbiol:hasProperty>
            </rdf:Description>
          </rdf:RDF>
        </annotation>
      </species>
      <species metaid="M_3dhgulnp__91__c__93__" sboTerm="SBO:0000247" id="M_3dhgulnp__91__c__93__" name="3-keto-L-gulonate-6-phosphate" compartment="c" hasOnlySubstanceUnits="false" boundaryCondition="false" constant="false" fbc:charge="-3" fbc:chemicalFormula="C6H8O10P">
        <annotation xmlns:sbml="http://www.sbml.org/sbml/level3/version1/core">
          <rdf:RDF xmlns:rdf="http://www.w3.org/1999/02/22-rdf-syntax-ns#" xmlns:dcterms="http://purl.org/dc/terms/" xmlns:vCard="http://www.w3.org/2001/vcard-rdf/3.0#" xmlns:vCard4="http://www.w3.org/2006/vcard/ns#" xmlns:bqbiol="http://biomodels.net/biology-qualifiers/" xmlns:bqmodel="http://biomodels.net/model-qualifiers/">
            <rdf:Description rdf:about="#M_3dhgulnp__91__c__93__">
              <bqbiol:is>
                <rdf:Bag>
                  <rdf:li rdf:resource="http://identifiers.org/inchi_key/BDUIIKXSXFDPEC-LWKDLAHASA-K"/>
                  <rdf:li rdf:resource="http://identifiers.org/sabiork/22145"/>
                  <rdf:li rdf:resource="http://identifiers.org/bigg.metabolite/3dhgulnp"/>
                  <rdf:li rdf:resource="http://identifiers.org/biocyc/META:CPD-2343"/>
                  <rdf:li rdf:resource="http://identifiers.org/chebi/CHEBI:58774"/>
                  <rdf:li rdf:resource="http://identifiers.org/chebi/CHEBI:49039"/>
                  <rdf:li rdf:resource="http://identifiers.org/kegg.compound/C14899"/>
                  <rdf:li rdf:resource="http://identifiers.org/metanetx.chemical/MNXM1170"/>
                  <rdf:li rdf:resource="http://identifiers.org/seed.compound/cpd10596"/>
                </rdf:Bag>
              </bqbiol:is>
              <bqbiol:hasProperty>
                <rdf:Bag>
                  <rdf:li rdf:resource="http://identifiers.org/sbo/SBO:0000247"/>
                </rdf:Bag>
              </bqbiol:hasProperty>
            </rdf:Description>
          </rdf:RDF>
        </annotation>
      </species>
      <species metaid="M_g3ps__91__c__93__" sboTerm="SBO:0000247" id="M_g3ps__91__c__93__" name="Glycerophosphoserine" compartment="c" hasOnlySubstanceUnits="false" boundaryCondition="false" constant="false" fbc:charge="-1" fbc:chemicalFormula="C6H13NO8P">
        <notes>
          <body xmlns="http://www.w3.org/1999/xhtml">
            <p>SLMID:000001192</p>
          </body>
        </notes>
        <annotation xmlns:sbml="http://www.sbml.org/sbml/level3/version1/core">
          <rdf:RDF xmlns:rdf="http://www.w3.org/1999/02/22-rdf-syntax-ns#" xmlns:dcterms="http://purl.org/dc/terms/" xmlns:vCard="http://www.w3.org/2001/vcard-rdf/3.0#" xmlns:vCard4="http://www.w3.org/2006/vcard/ns#" xmlns:bqbiol="http://biomodels.net/biology-qualifiers/" xmlns:bqmodel="http://biomodels.net/model-qualifiers/">
            <rdf:Description rdf:about="#M_g3ps__91__c__93__">
              <bqbiol:is>
                <rdf:Bag>
                  <rdf:li rdf:resource="http://identifiers.org/inchi_key/ZWZWYGMENQVNFU-UHNVWZDZSA-M"/>
                  <rdf:li rdf:resource="http://identifiers.org/sabiork/27671"/>
                  <rdf:li rdf:resource="http://identifiers.org/bigg.metabolite/g3ps"/>
                  <rdf:li rdf:resource="http://identifiers.org/biocyc/META:CPD0-2030"/>
                  <rdf:li rdf:resource="http://identifiers.org/chebi/CHEBI:64765"/>
                  <rdf:li rdf:resource="http://identifiers.org/chebi/CHEBI:64945"/>
                  <rdf:li rdf:resource="http://identifiers.org/chebi/CHEBI:61931"/>
                  <rdf:li rdf:resource="http://identifiers.org/chebi/CHEBI:62013"/>
                  <rdf:li rdf:resource="http://identifiers.org/metanetx.chemical/MNXM97117"/>
                  <rdf:li rdf:resource="http://identifiers.org/seed.compound/cpd15468"/>
                </rdf:Bag>
              </bqbiol:is>
              <bqbiol:hasProperty>
                <rdf:Bag>
                  <rdf:li rdf:resource="http://identifiers.org/sbo/SBO:0000247"/>
                </rdf:Bag>
              </bqbiol:hasProperty>
            </rdf:Description>
          </rdf:RDF>
        </annotation>
      </species>
      <species metaid="M_adphep_LD__91__c__93__" sboTerm="SBO:0000247" id="M_adphep_LD__91__c__93__" name="ADP-L-glycero-D-manno-heptose" compartment="c" hasOnlySubstanceUnits="false" boundaryCondition="false" constant="false" fbc:charge="-2" fbc:chemicalFormula="C17H25N5O16P2">
        <annotation xmlns:sbml="http://www.sbml.org/sbml/level3/version1/core">
          <rdf:RDF xmlns:rdf="http://www.w3.org/1999/02/22-rdf-syntax-ns#" xmlns:dcterms="http://purl.org/dc/terms/" xmlns:vCard="http://www.w3.org/2001/vcard-rdf/3.0#" xmlns:vCard4="http://www.w3.org/2006/vcard/ns#" xmlns:bqbiol="http://biomodels.net/biology-qualifiers/" xmlns:bqmodel="http://biomodels.net/model-qualifiers/">
            <rdf:Description rdf:about="#M_adphep_LD__91__c__93__">
              <bqbiol:is>
                <rdf:Bag>
                  <rdf:li rdf:resource="http://identifiers.org/inchi_key/KMSFWBYFWSKGGR-DTBZDYEHSA-L"/>
                  <rdf:li rdf:resource="http://identifiers.org/sabiork/1589"/>
                  <rdf:li rdf:resource="http://identifiers.org/bigg.metabolite/adphep_LD"/>
                  <rdf:li rdf:resource="http://identifiers.org/biocyc/META:ADP-L-GLYCERO-D-MANNO-HEPTOSE"/>
                  <rdf:li rdf:resource="http://identifiers.org/chebi/CHEBI:57564"/>
                  <rdf:li rdf:resource="http://identifiers.org/chebi/CHEBI:15915"/>
                  <rdf:li rdf:resource="http://identifiers.org/chebi/CHEBI:61506"/>
                  <rdf:li rdf:resource="http://identifiers.org/chebi/CHEBI:20844"/>
                  <rdf:li rdf:resource="http://identifiers.org/chebi/CHEBI:2347"/>
                  <rdf:li rdf:resource="http://identifiers.org/chebi/CHEBI:61530"/>
                  <rdf:li rdf:resource="http://identifiers.org/chebi/CHEBI:13226"/>
                  <rdf:li rdf:resource="http://identifiers.org/kegg.compound/C06398"/>
                  <rdf:li rdf:resource="http://identifiers.org/metanetx.chemical/MNXM857"/>
                  <rdf:li rdf:resource="http://identifiers.org/seed.compound/cpd03831"/>
                </rdf:Bag>
              </bqbiol:is>
              <bqbiol:hasProperty>
                <rdf:Bag>
                  <rdf:li rdf:resource="http://identifiers.org/sbo/SBO:0000247"/>
                </rdf:Bag>
              </bqbiol:hasProperty>
            </rdf:Description>
          </rdf:RDF>
        </annotation>
      </species>
      <species metaid="M_lyx__L__91__c__93__" sboTerm="SBO:0000247" id="M_lyx__L__91__c__93__" name="L-Lyxose" compartment="c" hasOnlySubstanceUnits="false" boundaryCondition="false" constant="false" fbc:charge="0" fbc:chemicalFormula="C5H10O5">
        <annotation xmlns:sbml="http://www.sbml.org/sbml/level3/version1/core">
          <rdf:RDF xmlns:rdf="http://www.w3.org/1999/02/22-rdf-syntax-ns#" xmlns:dcterms="http://purl.org/dc/terms/" xmlns:vCard="http://www.w3.org/2001/vcard-rdf/3.0#" xmlns:vCard4="http://www.w3.org/2006/vcard/ns#" xmlns:bqbiol="http://biomodels.net/biology-qualifiers/" xmlns:bqmodel="http://biomodels.net/model-qualifiers/">
            <rdf:Description rdf:about="#M_lyx__L__91__c__93__">
              <bqbiol:is>
                <rdf:Bag>
                  <rdf:li rdf:resource="http://identifiers.org/inchi_key/SRBFZHDQGSBBOR-AEQNFAKKSA-N"/>
                  <rdf:li rdf:resource="http://identifiers.org/bigg.metabolite/lyx__L"/>
                  <rdf:li rdf:resource="http://identifiers.org/biocyc/META:CPD-15867"/>
                  <rdf:li rdf:resource="http://identifiers.org/chebi/CHEBI:62321"/>
                  <rdf:li rdf:resource="http://identifiers.org/kegg.compound/C01508"/>
                  <rdf:li rdf:resource="http://identifiers.org/metanetx.chemical/MNXM4641"/>
                  <rdf:li rdf:resource="http://identifiers.org/seed.compound/cpd01067"/>
                </rdf:Bag>
              </bqbiol:is>
              <bqbiol:hasProperty>
                <rdf:Bag>
                  <rdf:li rdf:resource="http://identifiers.org/sbo/SBO:0000247"/>
                </rdf:Bag>
              </bqbiol:hasProperty>
            </rdf:Description>
          </rdf:RDF>
        </annotation>
      </species>
      <species metaid="M_din__91__p__93__" sboTerm="SBO:0000247" id="M_din__91__p__93__" name="Deoxyinosine" compartment="p" hasOnlySubstanceUnits="false" boundaryCondition="false" constant="false" fbc:charge="0" fbc:chemicalFormula="C10H12N4O4">
        <annotation xmlns:sbml="http://www.sbml.org/sbml/level3/version1/core">
          <rdf:RDF xmlns:rdf="http://www.w3.org/1999/02/22-rdf-syntax-ns#" xmlns:dcterms="http://purl.org/dc/terms/" xmlns:vCard="http://www.w3.org/2001/vcard-rdf/3.0#" xmlns:vCard4="http://www.w3.org/2006/vcard/ns#" xmlns:bqbiol="http://biomodels.net/biology-qualifiers/" xmlns:bqmodel="http://biomodels.net/model-qualifiers/">
            <rdf:Description rdf:about="#M_din__91__p__93__">
              <bqbiol:is>
                <rdf:Bag>
                  <rdf:li rdf:resource="http://identifiers.org/inchi_key/VGONTNSXDCQUGY-RRKCRQDMSA-N"/>
                  <rdf:li rdf:resource="http://identifiers.org/sabiork/1896"/>
                  <rdf:li rdf:resource="http://identifiers.org/bigg.metabolite/din"/>
                  <rdf:li rdf:resource="http://identifiers.org/biocyc/META:DEOXYINOSINE"/>
                  <rdf:li rdf:resource="http://identifiers.org/chebi/CHEBI:43437"/>
                  <rdf:li rdf:resource="http://identifiers.org/chebi/CHEBI:28997"/>
                  <rdf:li rdf:resource="http://identifiers.org/chebi/CHEBI:43436"/>
                  <rdf:li rdf:resource="http://identifiers.org/chebi/CHEBI:39841"/>
                  <rdf:li rdf:resource="http://identifiers.org/chebi/CHEBI:43293"/>
                  <rdf:li rdf:resource="http://identifiers.org/chebi/CHEBI:23629"/>
                  <rdf:li rdf:resource="http://identifiers.org/chebi/CHEBI:4413"/>
                  <rdf:li rdf:resource="http://identifiers.org/chebi/CHEBI:19248"/>
                  <rdf:li rdf:resource="http://identifiers.org/hmdb/HMDB00071"/>
                  <rdf:li rdf:resource="http://identifiers.org/kegg.compound/C05512"/>
                  <rdf:li rdf:resource="http://identifiers.org/metanetx.chemical/MNXM935"/>
                  <rdf:li rdf:resource="http://identifiers.org/seed.compound/cpd03279"/>
                </rdf:Bag>
              </bqbiol:is>
              <bqbiol:hasProperty>
                <rdf:Bag>
                  <rdf:li rdf:resource="http://identifiers.org/sbo/SBO:0000247"/>
                </rdf:Bag>
              </bqbiol:hasProperty>
            </rdf:Description>
          </rdf:RDF>
        </annotation>
      </species>
      <species metaid="M_2pg__91__c__93__" sboTerm="SBO:0000247" id="M_2pg__91__c__93__" name="D-Glycerate 2-phosphate" compartment="c" hasOnlySubstanceUnits="false" boundaryCondition="false" constant="false" fbc:charge="-3" fbc:chemicalFormula="C3H4O7P">
        <annotation xmlns:sbml="http://www.sbml.org/sbml/level3/version1/core">
          <rdf:RDF xmlns:rdf="http://www.w3.org/1999/02/22-rdf-syntax-ns#" xmlns:dcterms="http://purl.org/dc/terms/" xmlns:vCard="http://www.w3.org/2001/vcard-rdf/3.0#" xmlns:vCard4="http://www.w3.org/2006/vcard/ns#" xmlns:bqbiol="http://biomodels.net/biology-qualifiers/" xmlns:bqmodel="http://biomodels.net/model-qualifiers/">
            <rdf:Description rdf:about="#M_2pg__91__c__93__">
              <bqbiol:is>
                <rdf:Bag>
                  <rdf:li rdf:resource="http://identifiers.org/inchi_key/GXIURPTVHJPJLF-UWTATZPHSA-K"/>
                  <rdf:li rdf:resource="http://identifiers.org/reactome.compound/30485"/>
                  <rdf:li rdf:resource="http://identifiers.org/sabiork/31"/>
                  <rdf:li rdf:resource="http://identifiers.org/bigg.metabolite/2pg"/>
                  <rdf:li rdf:resource="http://identifiers.org/biocyc/META:2-PG"/>
                  <rdf:li rdf:resource="http://identifiers.org/chebi/CHEBI:39868"/>
                  <rdf:li rdf:resource="http://identifiers.org/chebi/CHEBI:21028"/>
                  <rdf:li rdf:resource="http://identifiers.org/chebi/CHEBI:58289"/>
                  <rdf:li rdf:resource="http://identifiers.org/chebi/CHEBI:24344"/>
                  <rdf:li rdf:resource="http://identifiers.org/chebi/CHEBI:12986"/>
                  <rdf:li rdf:resource="http://identifiers.org/chebi/CHEBI:17835"/>
                  <rdf:li rdf:resource="http://identifiers.org/chebi/CHEBI:11651"/>
                  <rdf:li rdf:resource="http://identifiers.org/chebi/CHEBI:1267"/>
                  <rdf:li rdf:resource="http://identifiers.org/chebi/CHEBI:88350"/>
                  <rdf:li rdf:resource="http://identifiers.org/hmdb/HMDB00362"/>
                  <rdf:li rdf:resource="http://identifiers.org/hmdb/HMDB62707"/>
                  <rdf:li rdf:resource="http://identifiers.org/hmdb/HMDB03391"/>
                  <rdf:li rdf:resource="http://identifiers.org/kegg.compound/C00631"/>
                  <rdf:li rdf:resource="http://identifiers.org/metanetx.chemical/MNXM275"/>
                  <rdf:li rdf:resource="http://identifiers.org/seed.compound/cpd00482"/>
                </rdf:Bag>
              </bqbiol:is>
              <bqbiol:hasProperty>
                <rdf:Bag>
                  <rdf:li rdf:resource="http://identifiers.org/sbo/SBO:0000247"/>
                </rdf:Bag>
              </bqbiol:hasProperty>
            </rdf:Description>
          </rdf:RDF>
        </annotation>
      </species>
      <species metaid="M_ptrc__91__p__93__" sboTerm="SBO:0000247" id="M_ptrc__91__p__93__" name="Putrescine" compartment="p" hasOnlySubstanceUnits="false" boundaryCondition="false" constant="false" fbc:charge="2" fbc:chemicalFormula="C4H14N2">
        <annotation xmlns:sbml="http://www.sbml.org/sbml/level3/version1/core">
          <rdf:RDF xmlns:rdf="http://www.w3.org/1999/02/22-rdf-syntax-ns#" xmlns:dcterms="http://purl.org/dc/terms/" xmlns:vCard="http://www.w3.org/2001/vcard-rdf/3.0#" xmlns:vCard4="http://www.w3.org/2006/vcard/ns#" xmlns:bqbiol="http://biomodels.net/biology-qualifiers/" xmlns:bqmodel="http://biomodels.net/model-qualifiers/">
            <rdf:Description rdf:about="#M_ptrc__91__p__93__">
              <bqbiol:is>
                <rdf:Bag>
                  <rdf:li rdf:resource="http://identifiers.org/inchi_key/KIDHWZJUCRJVML-UHFFFAOYSA-P"/>
                  <rdf:li rdf:resource="http://identifiers.org/reactome.compound/29610"/>
                  <rdf:li rdf:resource="http://identifiers.org/reactome.compound/ 141350"/>
                  <rdf:li rdf:resource="http://identifiers.org/sabiork/1941"/>
                  <rdf:li rdf:resource="http://identifiers.org/bigg.metabolite/ptrc"/>
                  <rdf:li rdf:resource="http://identifiers.org/biocyc/META:PUTRESCINE"/>
                  <rdf:li rdf:resource="http://identifiers.org/chebi/CHEBI:8650"/>
                  <rdf:li rdf:resource="http://identifiers.org/chebi/CHEBI:17148"/>
                  <rdf:li rdf:resource="http://identifiers.org/chebi/CHEBI:45092"/>
                  <rdf:li rdf:resource="http://identifiers.org/chebi/CHEBI:26405"/>
                  <rdf:li rdf:resource="http://identifiers.org/chebi/CHEBI:14972"/>
                  <rdf:li rdf:resource="http://identifiers.org/chebi/CHEBI:326268"/>
                  <rdf:li rdf:resource="http://identifiers.org/hmdb/HMDB01414"/>
                  <rdf:li rdf:resource="http://identifiers.org/hmdb/HMDB60243"/>
                  <rdf:li rdf:resource="http://identifiers.org/kegg.compound/C00134"/>
                  <rdf:li rdf:resource="http://identifiers.org/metanetx.chemical/MNXM118"/>
                  <rdf:li rdf:resource="http://identifiers.org/seed.compound/cpd00118"/>
                  <rdf:li rdf:resource="http://identifiers.org/seed.compound/cpd12215"/>
                </rdf:Bag>
              </bqbiol:is>
              <bqbiol:hasProperty>
                <rdf:Bag>
                  <rdf:li rdf:resource="http://identifiers.org/sbo/SBO:0000247"/>
                </rdf:Bag>
              </bqbiol:hasProperty>
            </rdf:Description>
          </rdf:RDF>
        </annotation>
      </species>
      <species metaid="M_malt__91__p__93__" sboTerm="SBO:0000247" id="M_malt__91__p__93__" name="Maltose C12H22O11" compartment="p" hasOnlySubstanceUnits="false" boundaryCondition="false" constant="false" fbc:charge="0" fbc:chemicalFormula="C12H22O11">
        <annotation xmlns:sbml="http://www.sbml.org/sbml/level3/version1/core">
          <rdf:RDF xmlns:rdf="http://www.w3.org/1999/02/22-rdf-syntax-ns#" xmlns:dcterms="http://purl.org/dc/terms/" xmlns:vCard="http://www.w3.org/2001/vcard-rdf/3.0#" xmlns:vCard4="http://www.w3.org/2006/vcard/ns#" xmlns:bqbiol="http://biomodels.net/biology-qualifiers/" xmlns:bqmodel="http://biomodels.net/model-qualifiers/">
            <rdf:Description rdf:about="#M_malt__91__p__93__">
              <bqbiol:is>
                <rdf:Bag>
                  <rdf:li rdf:resource="http://identifiers.org/inchi_key/GUBGYTABKSRVRQ-PICCSMPSSA-N"/>
                  <rdf:li rdf:resource="http://identifiers.org/kegg.drug/D00044"/>
                  <rdf:li rdf:resource="http://identifiers.org/kegg.glycan/G00275"/>
                  <rdf:li rdf:resource="http://identifiers.org/reactome.compound/188986"/>
                  <rdf:li rdf:resource="http://identifiers.org/reactome.compound/ 868706"/>
                  <rdf:li rdf:resource="http://identifiers.org/sabiork/5881"/>
                  <rdf:li rdf:resource="http://identifiers.org/sabiork/ 88"/>
                  <rdf:li rdf:resource="http://identifiers.org/sabiork/ 1669"/>
                  <rdf:li rdf:resource="http://identifiers.org/bigg.metabolite/malt"/>
                  <rdf:li rdf:resource="http://identifiers.org/biocyc/META:MALTOSE"/>
                  <rdf:li rdf:resource="http://identifiers.org/biocyc/META:ALPHA-MALTOSE"/>
                  <rdf:li rdf:resource="http://identifiers.org/chebi/CHEBI:6668"/>
                  <rdf:li rdf:resource="http://identifiers.org/chebi/CHEBI:12340"/>
                  <rdf:li rdf:resource="http://identifiers.org/chebi/CHEBI:43893"/>
                  <rdf:li rdf:resource="http://identifiers.org/chebi/CHEBI:22463"/>
                  <rdf:li rdf:resource="http://identifiers.org/chebi/CHEBI:10300"/>
                  <rdf:li rdf:resource="http://identifiers.org/chebi/CHEBI:14568"/>
                  <rdf:li rdf:resource="http://identifiers.org/chebi/CHEBI:18167"/>
                  <rdf:li rdf:resource="http://identifiers.org/chebi/CHEBI:17306"/>
                  <rdf:li rdf:resource="http://identifiers.org/chebi/CHEBI:25144"/>
                  <rdf:li rdf:resource="http://identifiers.org/envipath/32de3cf4-e3e6-4168-956e-32fa5ddb0ce1/compound/943ae27f-7875-4bcd-948d-1551ec9aa1ca"/>
                  <rdf:li rdf:resource="http://identifiers.org/kegg.compound/C00897"/>
                  <rdf:li rdf:resource="http://identifiers.org/kegg.compound/C00208"/>
                  <rdf:li rdf:resource="http://identifiers.org/metanetx.chemical/MNXM165"/>
                  <rdf:li rdf:resource="http://identifiers.org/seed.compound/cpd00665"/>
                  <rdf:li rdf:resource="http://identifiers.org/seed.compound/cpd00179"/>
                </rdf:Bag>
              </bqbiol:is>
              <bqbiol:hasProperty>
                <rdf:Bag>
                  <rdf:li rdf:resource="http://identifiers.org/sbo/SBO:0000247"/>
                </rdf:Bag>
              </bqbiol:hasProperty>
            </rdf:Description>
          </rdf:RDF>
        </annotation>
      </species>
      <species metaid="M_pppn__91__p__93__" sboTerm="SBO:0000247" id="M_pppn__91__p__93__" name="Phenylpropanoate" compartment="p" hasOnlySubstanceUnits="false" boundaryCondition="false" constant="false" fbc:charge="-1" fbc:chemicalFormula="C9H9O2">
        <annotation xmlns:sbml="http://www.sbml.org/sbml/level3/version1/core">
          <rdf:RDF xmlns:rdf="http://www.w3.org/1999/02/22-rdf-syntax-ns#" xmlns:dcterms="http://purl.org/dc/terms/" xmlns:vCard="http://www.w3.org/2001/vcard-rdf/3.0#" xmlns:vCard4="http://www.w3.org/2006/vcard/ns#" xmlns:bqbiol="http://biomodels.net/biology-qualifiers/" xmlns:bqmodel="http://biomodels.net/model-qualifiers/">
            <rdf:Description rdf:about="#M_pppn__91__p__93__">
              <bqbiol:is>
                <rdf:Bag>
                  <rdf:li rdf:resource="http://identifiers.org/inchi_key/XMIIGOLPHOKFCH-UHFFFAOYSA-M"/>
                  <rdf:li rdf:resource="http://identifiers.org/sabiork/20964"/>
                  <rdf:li rdf:resource="http://identifiers.org/bigg.metabolite/pppn"/>
                  <rdf:li rdf:resource="http://identifiers.org/biocyc/META:3-PHENYLPROPIONATE"/>
                  <rdf:li rdf:resource="http://identifiers.org/chebi/CHEBI:20187"/>
                  <rdf:li rdf:resource="http://identifiers.org/chebi/CHEBI:20186"/>
                  <rdf:li rdf:resource="http://identifiers.org/chebi/CHEBI:51057"/>
                  <rdf:li rdf:resource="http://identifiers.org/chebi/CHEBI:8103"/>
                  <rdf:li rdf:resource="http://identifiers.org/chebi/CHEBI:26005"/>
                  <rdf:li rdf:resource="http://identifiers.org/chebi/CHEBI:28631"/>
                  <rdf:li rdf:resource="http://identifiers.org/chebi/CHEBI:26002"/>
                  <rdf:li rdf:resource="http://identifiers.org/chebi/CHEBI:43112"/>
                  <rdf:li rdf:resource="http://identifiers.org/envipath/32de3cf4-e3e6-4168-956e-32fa5ddb0ce1/compound/30aa6284-bd6a-41ed-b40d-bdbb4fb60d5f"/>
                  <rdf:li rdf:resource="http://identifiers.org/envipath/650babc9-9d68-4b73-9332-11972ca26f7b/compound/515e549e-edf3-4c3e-b898-1f1754d887f6"/>
                  <rdf:li rdf:resource="http://identifiers.org/hmdb/HMDB00764"/>
                  <rdf:li rdf:resource="http://identifiers.org/kegg.compound/C05629"/>
                  <rdf:li rdf:resource="http://identifiers.org/metanetx.chemical/MNXM1403"/>
                  <rdf:li rdf:resource="http://identifiers.org/seed.compound/cpd03343"/>
                </rdf:Bag>
              </bqbiol:is>
              <bqbiol:hasProperty>
                <rdf:Bag>
                  <rdf:li rdf:resource="http://identifiers.org/sbo/SBO:0000247"/>
                </rdf:Bag>
              </bqbiol:hasProperty>
            </rdf:Description>
          </rdf:RDF>
        </annotation>
      </species>
      <species metaid="M_arbtn__91__p__93__" sboTerm="SBO:0000247" id="M_arbtn__91__p__93__" name="Aerobactin minus Fe3" compartment="p" hasOnlySubstanceUnits="false" boundaryCondition="false" constant="false" fbc:charge="-3" fbc:chemicalFormula="C22H33N4O13">
        <annotation xmlns:sbml="http://www.sbml.org/sbml/level3/version1/core">
          <rdf:RDF xmlns:rdf="http://www.w3.org/1999/02/22-rdf-syntax-ns#" xmlns:dcterms="http://purl.org/dc/terms/" xmlns:vCard="http://www.w3.org/2001/vcard-rdf/3.0#" xmlns:vCard4="http://www.w3.org/2006/vcard/ns#" xmlns:bqbiol="http://biomodels.net/biology-qualifiers/" xmlns:bqmodel="http://biomodels.net/model-qualifiers/">
            <rdf:Description rdf:about="#M_arbtn__91__p__93__">
              <bqbiol:is>
                <rdf:Bag>
                  <rdf:li rdf:resource="http://identifiers.org/bigg.metabolite/arbtn"/>
                  <rdf:li rdf:resource="http://identifiers.org/metanetx.chemical/MNXM96506"/>
                  <rdf:li rdf:resource="http://identifiers.org/seed.compound/cpd15411"/>
                </rdf:Bag>
              </bqbiol:is>
              <bqbiol:hasProperty>
                <rdf:Bag>
                  <rdf:li rdf:resource="http://identifiers.org/sbo/SBO:0000247"/>
                </rdf:Bag>
              </bqbiol:hasProperty>
            </rdf:Description>
          </rdf:RDF>
        </annotation>
      </species>
      <species metaid="M_hphhlipa__91__c__93__" sboTerm="SBO:0000247" id="M_hphhlipa__91__c__93__" name="Heptosyl-phospho-heptosyl-heptosyl-kdo2-lipidA" compartment="c" hasOnlySubstanceUnits="false" boundaryCondition="false" constant="false" fbc:charge="-8" fbc:chemicalFormula="C131H231N2O60P3">
        <annotation xmlns:sbml="http://www.sbml.org/sbml/level3/version1/core">
          <rdf:RDF xmlns:rdf="http://www.w3.org/1999/02/22-rdf-syntax-ns#" xmlns:dcterms="http://purl.org/dc/terms/" xmlns:vCard="http://www.w3.org/2001/vcard-rdf/3.0#" xmlns:vCard4="http://www.w3.org/2006/vcard/ns#" xmlns:bqbiol="http://biomodels.net/biology-qualifiers/" xmlns:bqmodel="http://biomodels.net/model-qualifiers/">
            <rdf:Description rdf:about="#M_hphhlipa__91__c__93__">
              <bqbiol:is>
                <rdf:Bag>
                  <rdf:li rdf:resource="http://identifiers.org/inchi_key/OCKKDDJUVZAABC-XSAOWLIJSA-G"/>
                  <rdf:li rdf:resource="http://identifiers.org/bigg.metabolite/hphhlipa"/>
                  <rdf:li rdf:resource="http://identifiers.org/biocyc/META:CPD0-2238"/>
                  <rdf:li rdf:resource="http://identifiers.org/metanetx.chemical/MNXM56168"/>
                  <rdf:li rdf:resource="http://identifiers.org/seed.compound/cpd15488"/>
                </rdf:Bag>
              </bqbiol:is>
              <bqbiol:hasProperty>
                <rdf:Bag>
                  <rdf:li rdf:resource="http://identifiers.org/sbo/SBO:0000247"/>
                </rdf:Bag>
              </bqbiol:hasProperty>
            </rdf:Description>
          </rdf:RDF>
        </annotation>
      </species>
      <species metaid="M_phphhlipa__91__c__93__" sboTerm="SBO:0000247" id="M_phphhlipa__91__c__93__" name="Phospho-heptosyl-phospho-heptosyl-heptosyl-kdo2-lipidA" compartment="c" hasOnlySubstanceUnits="false" boundaryCondition="false" constant="false" fbc:charge="-10" fbc:chemicalFormula="C131H230N2O63P4">
        <annotation xmlns:sbml="http://www.sbml.org/sbml/level3/version1/core">
          <rdf:RDF xmlns:rdf="http://www.w3.org/1999/02/22-rdf-syntax-ns#" xmlns:dcterms="http://purl.org/dc/terms/" xmlns:vCard="http://www.w3.org/2001/vcard-rdf/3.0#" xmlns:vCard4="http://www.w3.org/2006/vcard/ns#" xmlns:bqbiol="http://biomodels.net/biology-qualifiers/" xmlns:bqmodel="http://biomodels.net/model-qualifiers/">
            <rdf:Description rdf:about="#M_phphhlipa__91__c__93__">
              <bqbiol:is>
                <rdf:Bag>
                  <rdf:li rdf:resource="http://identifiers.org/inchi_key/MVYTXVAKEAWEGM-WMKPBWIYSA-D"/>
                  <rdf:li rdf:resource="http://identifiers.org/bigg.metabolite/phphhlipa"/>
                  <rdf:li rdf:resource="http://identifiers.org/biocyc/META:CPD0-2239"/>
                  <rdf:li rdf:resource="http://identifiers.org/metanetx.chemical/MNXM75133"/>
                  <rdf:li rdf:resource="http://identifiers.org/seed.compound/cpd15550"/>
                </rdf:Bag>
              </bqbiol:is>
              <bqbiol:hasProperty>
                <rdf:Bag>
                  <rdf:li rdf:resource="http://identifiers.org/sbo/SBO:0000247"/>
                </rdf:Bag>
              </bqbiol:hasProperty>
            </rdf:Description>
          </rdf:RDF>
        </annotation>
      </species>
      <species metaid="M_13dpg__91__c__93__" sboTerm="SBO:0000247" id="M_13dpg__91__c__93__" name="3-Phospho-D-glyceroyl phosphate" compartment="c" hasOnlySubstanceUnits="false" boundaryCondition="false" constant="false" fbc:charge="-4" fbc:chemicalFormula="C3H4O10P2">
        <annotation xmlns:sbml="http://www.sbml.org/sbml/level3/version1/core">
          <rdf:RDF xmlns:rdf="http://www.w3.org/1999/02/22-rdf-syntax-ns#" xmlns:dcterms="http://purl.org/dc/terms/" xmlns:vCard="http://www.w3.org/2001/vcard-rdf/3.0#" xmlns:vCard4="http://www.w3.org/2006/vcard/ns#" xmlns:bqbiol="http://biomodels.net/biology-qualifiers/" xmlns:bqmodel="http://biomodels.net/model-qualifiers/">
            <rdf:Description rdf:about="#M_13dpg__91__c__93__">
              <bqbiol:is>
                <rdf:Bag>
                  <rdf:li rdf:resource="http://identifiers.org/inchi_key/LJQLQCAXBUHEAZ-UWTATZPHSA-J"/>
                  <rdf:li rdf:resource="http://identifiers.org/reactome.compound/29800"/>
                  <rdf:li rdf:resource="http://identifiers.org/sabiork/21215"/>
                  <rdf:li rdf:resource="http://identifiers.org/bigg.metabolite/13dpg"/>
                  <rdf:li rdf:resource="http://identifiers.org/biocyc/META:DPG"/>
                  <rdf:li rdf:resource="http://identifiers.org/chebi/CHEBI:57604"/>
                  <rdf:li rdf:resource="http://identifiers.org/chebi/CHEBI:20189"/>
                  <rdf:li rdf:resource="http://identifiers.org/chebi/CHEBI:11881"/>
                  <rdf:li rdf:resource="http://identifiers.org/chebi/CHEBI:16001"/>
                  <rdf:li rdf:resource="http://identifiers.org/chebi/CHEBI:1658"/>
                  <rdf:li rdf:resource="http://identifiers.org/hmdb/HMDB62758"/>
                  <rdf:li rdf:resource="http://identifiers.org/kegg.compound/C00236"/>
                  <rdf:li rdf:resource="http://identifiers.org/metanetx.chemical/MNXM261"/>
                  <rdf:li rdf:resource="http://identifiers.org/seed.compound/cpd00203"/>
                </rdf:Bag>
              </bqbiol:is>
              <bqbiol:hasProperty>
                <rdf:Bag>
                  <rdf:li rdf:resource="http://identifiers.org/sbo/SBO:0000247"/>
                </rdf:Bag>
              </bqbiol:hasProperty>
            </rdf:Description>
          </rdf:RDF>
        </annotation>
      </species>
      <species metaid="M_murein3px4p__91__p__93__" sboTerm="SBO:0000247" id="M_murein3px4p__91__p__93__" name="Two disacharide linked murein units, tripeptide crosslinked tetrapeptide (A2pm-&gt;D-ala) (middle of chain)" compartment="p" hasOnlySubstanceUnits="false" boundaryCondition="false" constant="false" fbc:charge="-4" fbc:chemicalFormula="C71H107N13O38">
        <annotation xmlns:sbml="http://www.sbml.org/sbml/level3/version1/core">
          <rdf:RDF xmlns:rdf="http://www.w3.org/1999/02/22-rdf-syntax-ns#" xmlns:dcterms="http://purl.org/dc/terms/" xmlns:vCard="http://www.w3.org/2001/vcard-rdf/3.0#" xmlns:vCard4="http://www.w3.org/2006/vcard/ns#" xmlns:bqbiol="http://biomodels.net/biology-qualifiers/" xmlns:bqmodel="http://biomodels.net/model-qualifiers/">
            <rdf:Description rdf:about="#M_murein3px4p__91__p__93__">
              <bqbiol:is>
                <rdf:Bag>
                  <rdf:li rdf:resource="http://identifiers.org/inchi_key/LOVDDQLBOGPFKC-UHFFFAOYSA-H"/>
                  <rdf:li rdf:resource="http://identifiers.org/bigg.metabolite/murein3px4p"/>
                  <rdf:li rdf:resource="http://identifiers.org/biocyc/META:CPD0-2273"/>
                  <rdf:li rdf:resource="http://identifiers.org/metanetx.chemical/MNXM88341"/>
                  <rdf:li rdf:resource="http://identifiers.org/seed.compound/cpd15503"/>
                </rdf:Bag>
              </bqbiol:is>
              <bqbiol:hasProperty>
                <rdf:Bag>
                  <rdf:li rdf:resource="http://identifiers.org/sbo/SBO:0000247"/>
                </rdf:Bag>
              </bqbiol:hasProperty>
            </rdf:Description>
          </rdf:RDF>
        </annotation>
      </species>
      <species metaid="M_34dhpac__91__e__93__" sboTerm="SBO:0000247" id="M_34dhpac__91__e__93__" name="3,4-Dihydroxyphenylacetaldehyde" compartment="e" hasOnlySubstanceUnits="false" boundaryCondition="false" constant="false" fbc:charge="0" fbc:chemicalFormula="C8H8O3">
        <annotation xmlns:sbml="http://www.sbml.org/sbml/level3/version1/core">
          <rdf:RDF xmlns:rdf="http://www.w3.org/1999/02/22-rdf-syntax-ns#" xmlns:dcterms="http://purl.org/dc/terms/" xmlns:vCard="http://www.w3.org/2001/vcard-rdf/3.0#" xmlns:vCard4="http://www.w3.org/2006/vcard/ns#" xmlns:bqbiol="http://biomodels.net/biology-qualifiers/" xmlns:bqmodel="http://biomodels.net/model-qualifiers/">
            <rdf:Description rdf:about="#M_34dhpac__91__e__93__">
              <bqbiol:is>
                <rdf:Bag>
                  <rdf:li rdf:resource="http://identifiers.org/inchi_key/IADQVXRMSNIUEL-UHFFFAOYSA-N"/>
                  <rdf:li rdf:resource="http://identifiers.org/sabiork/7037"/>
                  <rdf:li rdf:resource="http://identifiers.org/bigg.metabolite/34dhpac"/>
                  <rdf:li rdf:resource="http://identifiers.org/biocyc/META:34-DIHYDROXYPHENYLACETALDEHYDE"/>
                  <rdf:li rdf:resource="http://identifiers.org/chebi/CHEBI:19888"/>
                  <rdf:li rdf:resource="http://identifiers.org/chebi/CHEBI:1385"/>
                  <rdf:li rdf:resource="http://identifiers.org/chebi/CHEBI:27978"/>
                  <rdf:li rdf:resource="http://identifiers.org/hmdb/HMDB06778"/>
                  <rdf:li rdf:resource="http://identifiers.org/hmdb/HMDB03791"/>
                  <rdf:li rdf:resource="http://identifiers.org/hmdb/HMDB06256"/>
                  <rdf:li rdf:resource="http://identifiers.org/kegg.compound/C04043"/>
                  <rdf:li rdf:resource="http://identifiers.org/metanetx.chemical/MNXM1401"/>
                  <rdf:li rdf:resource="http://identifiers.org/seed.compound/cpd02500"/>
                </rdf:Bag>
              </bqbiol:is>
              <bqbiol:hasProperty>
                <rdf:Bag>
                  <rdf:li rdf:resource="http://identifiers.org/sbo/SBO:0000247"/>
                </rdf:Bag>
              </bqbiol:hasProperty>
            </rdf:Description>
          </rdf:RDF>
        </annotation>
      </species>
      <species metaid="M_1odec11eg3p__91__c__93__" sboTerm="SBO:0000247" id="M_1odec11eg3p__91__c__93__" name="1-octadec-11-enoyl-sn-glycerol 3-phosphate" compartment="c" hasOnlySubstanceUnits="false" boundaryCondition="false" constant="false" fbc:charge="-2" fbc:chemicalFormula="C21H39O7P1">
        <annotation xmlns:sbml="http://www.sbml.org/sbml/level3/version1/core">
          <rdf:RDF xmlns:rdf="http://www.w3.org/1999/02/22-rdf-syntax-ns#" xmlns:dcterms="http://purl.org/dc/terms/" xmlns:vCard="http://www.w3.org/2001/vcard-rdf/3.0#" xmlns:vCard4="http://www.w3.org/2006/vcard/ns#" xmlns:bqbiol="http://biomodels.net/biology-qualifiers/" xmlns:bqmodel="http://biomodels.net/model-qualifiers/">
            <rdf:Description rdf:about="#M_1odec11eg3p__91__c__93__">
              <bqbiol:is>
                <rdf:Bag>
                  <rdf:li rdf:resource="http://identifiers.org/bigg.metabolite/1odec11eg3p"/>
                  <rdf:li rdf:resource="http://identifiers.org/metanetx.chemical/MNXM91049"/>
                  <rdf:li rdf:resource="http://identifiers.org/seed.compound/cpd15328"/>
                </rdf:Bag>
              </bqbiol:is>
              <bqbiol:hasProperty>
                <rdf:Bag>
                  <rdf:li rdf:resource="http://identifiers.org/sbo/SBO:0000247"/>
                </rdf:Bag>
              </bqbiol:hasProperty>
            </rdf:Description>
          </rdf:RDF>
        </annotation>
      </species>
      <species metaid="M_12dgr181__91__p__93__" sboTerm="SBO:0000247" id="M_12dgr181__91__p__93__" name="1,2-Diacyl-sn-glycerol (dioctadec-11-enoyl, n-C18:1)" compartment="p" hasOnlySubstanceUnits="false" boundaryCondition="false" constant="false" fbc:charge="0" fbc:chemicalFormula="C39H72O5">
        <annotation xmlns:sbml="http://www.sbml.org/sbml/level3/version1/core">
          <rdf:RDF xmlns:rdf="http://www.w3.org/1999/02/22-rdf-syntax-ns#" xmlns:dcterms="http://purl.org/dc/terms/" xmlns:vCard="http://www.w3.org/2001/vcard-rdf/3.0#" xmlns:vCard4="http://www.w3.org/2006/vcard/ns#" xmlns:bqbiol="http://biomodels.net/biology-qualifiers/" xmlns:bqmodel="http://biomodels.net/model-qualifiers/">
            <rdf:Description rdf:about="#M_12dgr181__91__p__93__">
              <bqbiol:is>
                <rdf:Bag>
                  <rdf:li rdf:resource="http://identifiers.org/bigg.metabolite/12dgr181"/>
                  <rdf:li rdf:resource="http://identifiers.org/metanetx.chemical/MNXM3775"/>
                </rdf:Bag>
              </bqbiol:is>
              <bqbiol:hasProperty>
                <rdf:Bag>
                  <rdf:li rdf:resource="http://identifiers.org/sbo/SBO:0000247"/>
                </rdf:Bag>
              </bqbiol:hasProperty>
            </rdf:Description>
          </rdf:RDF>
        </annotation>
      </species>
      <species metaid="M_anhgm__91__e__93__" sboTerm="SBO:0000247" id="M_anhgm__91__e__93__" name="N-Acetyl-D-glucosamine(anhydrous)N-Acetylmuramic acid" compartment="e" hasOnlySubstanceUnits="false" boundaryCondition="false" constant="false" fbc:charge="-1" fbc:chemicalFormula="C19H29N2O12">
        <annotation xmlns:sbml="http://www.sbml.org/sbml/level3/version1/core">
          <rdf:RDF xmlns:rdf="http://www.w3.org/1999/02/22-rdf-syntax-ns#" xmlns:dcterms="http://purl.org/dc/terms/" xmlns:vCard="http://www.w3.org/2001/vcard-rdf/3.0#" xmlns:vCard4="http://www.w3.org/2006/vcard/ns#" xmlns:bqbiol="http://biomodels.net/biology-qualifiers/" xmlns:bqmodel="http://biomodels.net/model-qualifiers/">
            <rdf:Description rdf:about="#M_anhgm__91__e__93__">
              <bqbiol:is>
                <rdf:Bag>
                  <rdf:li rdf:resource="http://identifiers.org/bigg.metabolite/anhgm"/>
                  <rdf:li rdf:resource="http://identifiers.org/metanetx.chemical/MNXM3060"/>
                  <rdf:li rdf:resource="http://identifiers.org/seed.compound/cpd15396"/>
                </rdf:Bag>
              </bqbiol:is>
              <bqbiol:hasProperty>
                <rdf:Bag>
                  <rdf:li rdf:resource="http://identifiers.org/sbo/SBO:0000247"/>
                </rdf:Bag>
              </bqbiol:hasProperty>
            </rdf:Description>
          </rdf:RDF>
        </annotation>
      </species>
      <species metaid="M_prbamp__91__c__93__" sboTerm="SBO:0000247" id="M_prbamp__91__c__93__" name="1-(5-Phosphoribosyl)-AMP" compartment="c" hasOnlySubstanceUnits="false" boundaryCondition="false" constant="false" fbc:charge="-4" fbc:chemicalFormula="C15H19N5O14P2">
        <annotation xmlns:sbml="http://www.sbml.org/sbml/level3/version1/core">
          <rdf:RDF xmlns:rdf="http://www.w3.org/1999/02/22-rdf-syntax-ns#" xmlns:dcterms="http://purl.org/dc/terms/" xmlns:vCard="http://www.w3.org/2001/vcard-rdf/3.0#" xmlns:vCard4="http://www.w3.org/2006/vcard/ns#" xmlns:bqbiol="http://biomodels.net/biology-qualifiers/" xmlns:bqmodel="http://biomodels.net/model-qualifiers/">
            <rdf:Description rdf:about="#M_prbamp__91__c__93__">
              <bqbiol:is>
                <rdf:Bag>
                  <rdf:li rdf:resource="http://identifiers.org/inchi_key/RTQMRTSPTLIIHM-KEOHHSTQSA-J"/>
                  <rdf:li rdf:resource="http://identifiers.org/bigg.metabolite/prbamp"/>
                  <rdf:li rdf:resource="http://identifiers.org/biocyc/META:PHOSPHORIBOSYL-AMP"/>
                  <rdf:li rdf:resource="http://identifiers.org/chebi/CHEBI:7354"/>
                  <rdf:li rdf:resource="http://identifiers.org/chebi/CHEBI:11195"/>
                  <rdf:li rdf:resource="http://identifiers.org/chebi/CHEBI:37522"/>
                  <rdf:li rdf:resource="http://identifiers.org/chebi/CHEBI:59457"/>
                  <rdf:li rdf:resource="http://identifiers.org/chebi/CHEBI:18374"/>
                  <rdf:li rdf:resource="http://identifiers.org/chebi/CHEBI:8166"/>
                  <rdf:li rdf:resource="http://identifiers.org/chebi/CHEBI:20628"/>
                  <rdf:li rdf:resource="http://identifiers.org/hmdb/HMDB12276"/>
                  <rdf:li rdf:resource="http://identifiers.org/kegg.compound/C02741"/>
                  <rdf:li rdf:resource="http://identifiers.org/metanetx.chemical/MNXM1515"/>
                  <rdf:li rdf:resource="http://identifiers.org/seed.compound/cpd01777"/>
                </rdf:Bag>
              </bqbiol:is>
              <bqbiol:hasProperty>
                <rdf:Bag>
                  <rdf:li rdf:resource="http://identifiers.org/sbo/SBO:0000247"/>
                </rdf:Bag>
              </bqbiol:hasProperty>
            </rdf:Description>
          </rdf:RDF>
        </annotation>
      </species>
      <species metaid="M_dsbdrd__91__c__93__" sboTerm="SBO:0000247" id="M_dsbdrd__91__c__93__" name="Fused thiol:disulfide interchange protein (reduced)" compartment="c" hasOnlySubstanceUnits="false" boundaryCondition="false" constant="false" fbc:charge="0" fbc:chemicalFormula="XH2">
        <annotation xmlns:sbml="http://www.sbml.org/sbml/level3/version1/core">
          <rdf:RDF xmlns:rdf="http://www.w3.org/1999/02/22-rdf-syntax-ns#" xmlns:dcterms="http://purl.org/dc/terms/" xmlns:vCard="http://www.w3.org/2001/vcard-rdf/3.0#" xmlns:vCard4="http://www.w3.org/2006/vcard/ns#" xmlns:bqbiol="http://biomodels.net/biology-qualifiers/" xmlns:bqmodel="http://biomodels.net/model-qualifiers/">
            <rdf:Description rdf:about="#M_dsbdrd__91__c__93__">
              <bqbiol:is>
                <rdf:Bag>
                  <rdf:li rdf:resource="http://identifiers.org/bigg.metabolite/dsbdrd"/>
                  <rdf:li rdf:resource="http://identifiers.org/metanetx.chemical/MNXM8620"/>
                  <rdf:li rdf:resource="http://identifiers.org/seed.compound/cpd15451"/>
                </rdf:Bag>
              </bqbiol:is>
              <bqbiol:hasProperty>
                <rdf:Bag>
                  <rdf:li rdf:resource="http://identifiers.org/sbo/SBO:0000247"/>
                </rdf:Bag>
              </bqbiol:hasProperty>
            </rdf:Description>
          </rdf:RDF>
        </annotation>
      </species>
      <species metaid="M_cu2__91__p__93__" sboTerm="SBO:0000247" id="M_cu2__91__p__93__" name="Copper" compartment="p" hasOnlySubstanceUnits="false" boundaryCondition="false" constant="false" fbc:charge="2" fbc:chemicalFormula="Cu">
        <annotation xmlns:sbml="http://www.sbml.org/sbml/level3/version1/core">
          <rdf:RDF xmlns:rdf="http://www.w3.org/1999/02/22-rdf-syntax-ns#" xmlns:dcterms="http://purl.org/dc/terms/" xmlns:vCard="http://www.w3.org/2001/vcard-rdf/3.0#" xmlns:vCard4="http://www.w3.org/2006/vcard/ns#" xmlns:bqbiol="http://biomodels.net/biology-qualifiers/" xmlns:bqmodel="http://biomodels.net/model-qualifiers/">
            <rdf:Description rdf:about="#M_cu2__91__p__93__">
              <bqbiol:is>
                <rdf:Bag>
                  <rdf:li rdf:resource="http://identifiers.org/inchi_key/JPVYNHNXODAKFH-UHFFFAOYSA-N"/>
                  <rdf:li rdf:resource="http://identifiers.org/reactome.compound/437295"/>
                  <rdf:li rdf:resource="http://identifiers.org/reactome.compound/ 936901"/>
                  <rdf:li rdf:resource="http://identifiers.org/reactome.compound/ 209799"/>
                  <rdf:li rdf:resource="http://identifiers.org/sabiork/19"/>
                  <rdf:li rdf:resource="http://identifiers.org/bigg.metabolite/cu2"/>
                  <rdf:li rdf:resource="http://identifiers.org/biocyc/META:CU+2"/>
                  <rdf:li rdf:resource="http://identifiers.org/chebi/CHEBI:29036"/>
                  <rdf:li rdf:resource="http://identifiers.org/chebi/CHEBI:23380"/>
                  <rdf:li rdf:resource="http://identifiers.org/chebi/CHEBI:49550"/>
                  <rdf:li rdf:resource="http://identifiers.org/chebi/CHEBI:20882"/>
                  <rdf:li rdf:resource="http://identifiers.org/hmdb/HMDB00657"/>
                  <rdf:li rdf:resource="http://identifiers.org/kegg.compound/C00070"/>
                  <rdf:li rdf:resource="http://identifiers.org/metanetx.chemical/MNXM632"/>
                  <rdf:li rdf:resource="http://identifiers.org/seed.compound/cpd00058"/>
                </rdf:Bag>
              </bqbiol:is>
              <bqbiol:hasProperty>
                <rdf:Bag>
                  <rdf:li rdf:resource="http://identifiers.org/sbo/SBO:0000247"/>
                </rdf:Bag>
              </bqbiol:hasProperty>
            </rdf:Description>
          </rdf:RDF>
        </annotation>
      </species>
      <species metaid="M_sla__91__c__93__" sboTerm="SBO:0000247" id="M_sla__91__c__93__" name="Sulpholactaldehyde" compartment="c" hasOnlySubstanceUnits="false" boundaryCondition="false" constant="false" fbc:charge="-1" fbc:chemicalFormula="C3H5O5S">
        <annotation xmlns:sbml="http://www.sbml.org/sbml/level3/version1/core">
          <rdf:RDF xmlns:rdf="http://www.w3.org/1999/02/22-rdf-syntax-ns#" xmlns:dcterms="http://purl.org/dc/terms/" xmlns:vCard="http://www.w3.org/2001/vcard-rdf/3.0#" xmlns:vCard4="http://www.w3.org/2006/vcard/ns#" xmlns:bqbiol="http://biomodels.net/biology-qualifiers/" xmlns:bqmodel="http://biomodels.net/model-qualifiers/">
            <rdf:Description rdf:about="#M_sla__91__c__93__">
              <bqbiol:is>
                <rdf:Bag>
                  <rdf:li rdf:resource="http://identifiers.org/bigg.metabolite/sla"/>
                </rdf:Bag>
              </bqbiol:is>
              <bqbiol:hasProperty>
                <rdf:Bag>
                  <rdf:li rdf:resource="http://identifiers.org/sbo/SBO:0000247"/>
                </rdf:Bag>
              </bqbiol:hasProperty>
            </rdf:Description>
          </rdf:RDF>
        </annotation>
      </species>
      <species metaid="M_14glucan__91__p__93__" sboTerm="SBO:0000247" id="M_14glucan__91__p__93__" name="1,4-alpha-D-glucan" compartment="p" hasOnlySubstanceUnits="false" boundaryCondition="false" constant="false" fbc:charge="0" fbc:chemicalFormula="C36H62O31">
        <annotation xmlns:sbml="http://www.sbml.org/sbml/level3/version1/core">
          <rdf:RDF xmlns:rdf="http://www.w3.org/1999/02/22-rdf-syntax-ns#" xmlns:dcterms="http://purl.org/dc/terms/" xmlns:vCard="http://www.w3.org/2001/vcard-rdf/3.0#" xmlns:vCard4="http://www.w3.org/2006/vcard/ns#" xmlns:bqbiol="http://biomodels.net/biology-qualifiers/" xmlns:bqmodel="http://biomodels.net/model-qualifiers/">
            <rdf:Description rdf:about="#M_14glucan__91__p__93__">
              <bqbiol:is>
                <rdf:Bag>
                  <rdf:li rdf:resource="http://identifiers.org/bigg.metabolite/14glucan"/>
                  <rdf:li rdf:resource="http://identifiers.org/biocyc/META:1-4-alpha-D-Glucan"/>
                  <rdf:li rdf:resource="http://identifiers.org/metanetx.chemical/MNXM2905"/>
                  <rdf:li rdf:resource="http://identifiers.org/seed.compound/cpd21754"/>
                </rdf:Bag>
              </bqbiol:is>
              <bqbiol:hasProperty>
                <rdf:Bag>
                  <rdf:li rdf:resource="http://identifiers.org/sbo/SBO:0000247"/>
                </rdf:Bag>
              </bqbiol:hasProperty>
            </rdf:Description>
          </rdf:RDF>
        </annotation>
      </species>
      <species metaid="M_grdp__91__c__93__" sboTerm="SBO:0000247" id="M_grdp__91__c__93__" name="Geranyl diphosphate" compartment="c" hasOnlySubstanceUnits="false" boundaryCondition="false" constant="false" fbc:charge="-3" fbc:chemicalFormula="C10H17O7P2">
        <annotation xmlns:sbml="http://www.sbml.org/sbml/level3/version1/core">
          <rdf:RDF xmlns:rdf="http://www.w3.org/1999/02/22-rdf-syntax-ns#" xmlns:dcterms="http://purl.org/dc/terms/" xmlns:vCard="http://www.w3.org/2001/vcard-rdf/3.0#" xmlns:vCard4="http://www.w3.org/2006/vcard/ns#" xmlns:bqbiol="http://biomodels.net/biology-qualifiers/" xmlns:bqmodel="http://biomodels.net/model-qualifiers/">
            <rdf:Description rdf:about="#M_grdp__91__c__93__">
              <bqbiol:is>
                <rdf:Bag>
                  <rdf:li rdf:resource="http://identifiers.org/inchi_key/GVVPGTZRZFNKDS-JXMROGBWSA-K"/>
                  <rdf:li rdf:resource="http://identifiers.org/reactome.compound/191409"/>
                  <rdf:li rdf:resource="http://identifiers.org/sabiork/5050"/>
                  <rdf:li rdf:resource="http://identifiers.org/sabiork/ 1846"/>
                  <rdf:li rdf:resource="http://identifiers.org/bigg.metabolite/grdp"/>
                  <rdf:li rdf:resource="http://identifiers.org/biocyc/META:GERANYL-PP"/>
                  <rdf:li rdf:resource="http://identifiers.org/chebi/CHEBI:17211"/>
                  <rdf:li rdf:resource="http://identifiers.org/chebi/CHEBI:24223"/>
                  <rdf:li rdf:resource="http://identifiers.org/chebi/CHEBI:58057"/>
                  <rdf:li rdf:resource="http://identifiers.org/chebi/CHEBI:42877"/>
                  <rdf:li rdf:resource="http://identifiers.org/chebi/CHEBI:14299"/>
                  <rdf:li rdf:resource="http://identifiers.org/chebi/CHEBI:5332"/>
                  <rdf:li rdf:resource="http://identifiers.org/hmdb/HMDB01285"/>
                  <rdf:li rdf:resource="http://identifiers.org/hmdb/HMDB02239"/>
                  <rdf:li rdf:resource="http://identifiers.org/hmdb/HMDB06506"/>
                  <rdf:li rdf:resource="http://identifiers.org/hmdb/HMDB01560"/>
                  <rdf:li rdf:resource="http://identifiers.org/kegg.compound/C00341"/>
                  <rdf:li rdf:resource="http://identifiers.org/lipidmaps/LMPR0102010001"/>
                  <rdf:li rdf:resource="http://identifiers.org/metanetx.chemical/MNXM100"/>
                  <rdf:li rdf:resource="http://identifiers.org/seed.compound/cpd00283"/>
                  <rdf:li rdf:resource="http://identifiers.org/seed.compound/cpd03476"/>
                </rdf:Bag>
              </bqbiol:is>
              <bqbiol:hasProperty>
                <rdf:Bag>
                  <rdf:li rdf:resource="http://identifiers.org/sbo/SBO:0000247"/>
                </rdf:Bag>
              </bqbiol:hasProperty>
            </rdf:Description>
          </rdf:RDF>
        </annotation>
      </species>
      <species metaid="M_ribflv__91__p__93__" sboTerm="SBO:0000247" id="M_ribflv__91__p__93__" name="Riboflavin C17H20N4O6" compartment="p" hasOnlySubstanceUnits="false" boundaryCondition="false" constant="false" fbc:charge="0" fbc:chemicalFormula="C17H20N4O6">
        <annotation xmlns:sbml="http://www.sbml.org/sbml/level3/version1/core">
          <rdf:RDF xmlns:rdf="http://www.w3.org/1999/02/22-rdf-syntax-ns#" xmlns:dcterms="http://purl.org/dc/terms/" xmlns:vCard="http://www.w3.org/2001/vcard-rdf/3.0#" xmlns:vCard4="http://www.w3.org/2006/vcard/ns#" xmlns:bqbiol="http://biomodels.net/biology-qualifiers/" xmlns:bqmodel="http://biomodels.net/model-qualifiers/">
            <rdf:Description rdf:about="#M_ribflv__91__p__93__">
              <bqbiol:is>
                <rdf:Bag>
                  <rdf:li rdf:resource="http://identifiers.org/inchi_key/AUNGANRZJHBGPY-SCRDCRAPSA-M"/>
                  <rdf:li rdf:resource="http://identifiers.org/kegg.drug/D00050"/>
                  <rdf:li rdf:resource="http://identifiers.org/reactome.compound/3165253"/>
                  <rdf:li rdf:resource="http://identifiers.org/reactome.compound/ 196931"/>
                  <rdf:li rdf:resource="http://identifiers.org/sabiork/1996"/>
                  <rdf:li rdf:resource="http://identifiers.org/bigg.metabolite/ribflv"/>
                  <rdf:li rdf:resource="http://identifiers.org/biocyc/META:RIBOFLAVIN"/>
                  <rdf:li rdf:resource="http://identifiers.org/chebi/CHEBI:57986"/>
                  <rdf:li rdf:resource="http://identifiers.org/chebi/CHEBI:17015"/>
                  <rdf:li rdf:resource="http://identifiers.org/chebi/CHEBI:8843"/>
                  <rdf:li rdf:resource="http://identifiers.org/chebi/CHEBI:45214"/>
                  <rdf:li rdf:resource="http://identifiers.org/chebi/CHEBI:15044"/>
                  <rdf:li rdf:resource="http://identifiers.org/chebi/CHEBI:529204"/>
                  <rdf:li rdf:resource="http://identifiers.org/chebi/CHEBI:27299"/>
                  <rdf:li rdf:resource="http://identifiers.org/hmdb/HMDB00244"/>
                  <rdf:li rdf:resource="http://identifiers.org/kegg.compound/C00255"/>
                  <rdf:li rdf:resource="http://identifiers.org/metanetx.chemical/MNXM270"/>
                  <rdf:li rdf:resource="http://identifiers.org/seed.compound/cpd00220"/>
                </rdf:Bag>
              </bqbiol:is>
              <bqbiol:hasProperty>
                <rdf:Bag>
                  <rdf:li rdf:resource="http://identifiers.org/sbo/SBO:0000247"/>
                </rdf:Bag>
              </bqbiol:hasProperty>
            </rdf:Description>
          </rdf:RDF>
        </annotation>
      </species>
      <species metaid="M_dms__91__e__93__" sboTerm="SBO:0000247" id="M_dms__91__e__93__" name="Dimethyl sulfide" compartment="e" hasOnlySubstanceUnits="false" boundaryCondition="false" constant="false" fbc:charge="0" fbc:chemicalFormula="C2H6S">
        <annotation xmlns:sbml="http://www.sbml.org/sbml/level3/version1/core">
          <rdf:RDF xmlns:rdf="http://www.w3.org/1999/02/22-rdf-syntax-ns#" xmlns:dcterms="http://purl.org/dc/terms/" xmlns:vCard="http://www.w3.org/2001/vcard-rdf/3.0#" xmlns:vCard4="http://www.w3.org/2006/vcard/ns#" xmlns:bqbiol="http://biomodels.net/biology-qualifiers/" xmlns:bqmodel="http://biomodels.net/model-qualifiers/">
            <rdf:Description rdf:about="#M_dms__91__e__93__">
              <bqbiol:is>
                <rdf:Bag>
                  <rdf:li rdf:resource="http://identifiers.org/inchi_key/QMMFVYPAHWMCMS-UHFFFAOYSA-N"/>
                  <rdf:li rdf:resource="http://identifiers.org/sabiork/2104"/>
                  <rdf:li rdf:resource="http://identifiers.org/bigg.metabolite/dms"/>
                  <rdf:li rdf:resource="http://identifiers.org/biocyc/META:CPD-7670"/>
                  <rdf:li rdf:resource="http://identifiers.org/chebi/CHEBI:17437"/>
                  <rdf:li rdf:resource="http://identifiers.org/chebi/CHEBI:44169"/>
                  <rdf:li rdf:resource="http://identifiers.org/chebi/CHEBI:4611"/>
                  <rdf:li rdf:resource="http://identifiers.org/chebi/CHEBI:23800"/>
                  <rdf:li rdf:resource="http://identifiers.org/chebi/CHEBI:14175"/>
                  <rdf:li rdf:resource="http://identifiers.org/chebi/CHEBI:14168"/>
                  <rdf:li rdf:resource="http://identifiers.org/envipath/32de3cf4-e3e6-4168-956e-32fa5ddb0ce1/compound/26c081a5-2c2d-4e64-bd11-0d80376989ba"/>
                  <rdf:li rdf:resource="http://identifiers.org/hmdb/HMDB02303"/>
                  <rdf:li rdf:resource="http://identifiers.org/kegg.compound/C00580"/>
                  <rdf:li rdf:resource="http://identifiers.org/metanetx.chemical/MNXM444"/>
                  <rdf:li rdf:resource="http://identifiers.org/seed.compound/cpd00450"/>
                </rdf:Bag>
              </bqbiol:is>
              <bqbiol:hasProperty>
                <rdf:Bag>
                  <rdf:li rdf:resource="http://identifiers.org/sbo/SBO:0000247"/>
                </rdf:Bag>
              </bqbiol:hasProperty>
            </rdf:Description>
          </rdf:RDF>
        </annotation>
      </species>
      <species metaid="M_pgp141__91__c__93__" sboTerm="SBO:0000247" id="M_pgp141__91__c__93__" name="Phosphatidylglycerophosphate (ditetradec-7-enoyl, n-C14:1)" compartment="c" hasOnlySubstanceUnits="false" boundaryCondition="false" constant="false" fbc:charge="-3" fbc:chemicalFormula="C34H61O13P2">
        <annotation xmlns:sbml="http://www.sbml.org/sbml/level3/version1/core">
          <rdf:RDF xmlns:rdf="http://www.w3.org/1999/02/22-rdf-syntax-ns#" xmlns:dcterms="http://purl.org/dc/terms/" xmlns:vCard="http://www.w3.org/2001/vcard-rdf/3.0#" xmlns:vCard4="http://www.w3.org/2006/vcard/ns#" xmlns:bqbiol="http://biomodels.net/biology-qualifiers/" xmlns:bqmodel="http://biomodels.net/model-qualifiers/">
            <rdf:Description rdf:about="#M_pgp141__91__c__93__">
              <bqbiol:is>
                <rdf:Bag>
                  <rdf:li rdf:resource="http://identifiers.org/bigg.metabolite/pgp141"/>
                  <rdf:li rdf:resource="http://identifiers.org/metanetx.chemical/MNXM5271"/>
                </rdf:Bag>
              </bqbiol:is>
              <bqbiol:hasProperty>
                <rdf:Bag>
                  <rdf:li rdf:resource="http://identifiers.org/sbo/SBO:0000247"/>
                </rdf:Bag>
              </bqbiol:hasProperty>
            </rdf:Description>
          </rdf:RDF>
        </annotation>
      </species>
      <species metaid="M_cysi__L__91__c__93__" sboTerm="SBO:0000247" id="M_cysi__L__91__c__93__" name="L Cystine C6H12N2O4S2" compartment="c" hasOnlySubstanceUnits="false" boundaryCondition="false" constant="false" fbc:charge="0" fbc:chemicalFormula="C6H12N2O4S2">
        <annotation xmlns:sbml="http://www.sbml.org/sbml/level3/version1/core">
          <rdf:RDF xmlns:rdf="http://www.w3.org/1999/02/22-rdf-syntax-ns#" xmlns:dcterms="http://purl.org/dc/terms/" xmlns:vCard="http://www.w3.org/2001/vcard-rdf/3.0#" xmlns:vCard4="http://www.w3.org/2006/vcard/ns#" xmlns:bqbiol="http://biomodels.net/biology-qualifiers/" xmlns:bqmodel="http://biomodels.net/model-qualifiers/">
            <rdf:Description rdf:about="#M_cysi__L__91__c__93__">
              <bqbiol:is>
                <rdf:Bag>
                  <rdf:li rdf:resource="http://identifiers.org/inchi_key/LEVWYRKDKASIDU-IMJSIDKUSA-N"/>
                  <rdf:li rdf:resource="http://identifiers.org/kegg.drug/D03636"/>
                  <rdf:li rdf:resource="http://identifiers.org/sabiork/2060"/>
                  <rdf:li rdf:resource="http://identifiers.org/bigg.metabolite/cysi__L"/>
                  <rdf:li rdf:resource="http://identifiers.org/biocyc/META:CYSTINE"/>
                  <rdf:li rdf:resource="http://identifiers.org/chebi/CHEBI:6209"/>
                  <rdf:li rdf:resource="http://identifiers.org/chebi/CHEBI:35491"/>
                  <rdf:li rdf:resource="http://identifiers.org/chebi/CHEBI:63163"/>
                  <rdf:li rdf:resource="http://identifiers.org/chebi/CHEBI:13097"/>
                  <rdf:li rdf:resource="http://identifiers.org/chebi/CHEBI:16283"/>
                  <rdf:li rdf:resource="http://identifiers.org/chebi/CHEBI:21278"/>
                  <rdf:li rdf:resource="http://identifiers.org/hmdb/HMDB00192"/>
                  <rdf:li rdf:resource="http://identifiers.org/kegg.compound/C00491"/>
                  <rdf:li rdf:resource="http://identifiers.org/metanetx.chemical/MNXM927"/>
                  <rdf:li rdf:resource="http://identifiers.org/seed.compound/cpd00381"/>
                </rdf:Bag>
              </bqbiol:is>
              <bqbiol:hasProperty>
                <rdf:Bag>
                  <rdf:li rdf:resource="http://identifiers.org/sbo/SBO:0000247"/>
                </rdf:Bag>
              </bqbiol:hasProperty>
            </rdf:Description>
          </rdf:RDF>
        </annotation>
      </species>
      <species metaid="M_fpram__91__c__93__" sboTerm="SBO:0000247" id="M_fpram__91__c__93__" name="2-(Formamido)-N1-(5-phospho-D-ribosyl)acetamidine" compartment="c" hasOnlySubstanceUnits="false" boundaryCondition="false" constant="false" fbc:charge="-1" fbc:chemicalFormula="C8H15N3O8P">
        <annotation xmlns:sbml="http://www.sbml.org/sbml/level3/version1/core">
          <rdf:RDF xmlns:rdf="http://www.w3.org/1999/02/22-rdf-syntax-ns#" xmlns:dcterms="http://purl.org/dc/terms/" xmlns:vCard="http://www.w3.org/2001/vcard-rdf/3.0#" xmlns:vCard4="http://www.w3.org/2006/vcard/ns#" xmlns:bqbiol="http://biomodels.net/biology-qualifiers/" xmlns:bqmodel="http://biomodels.net/model-qualifiers/">
            <rdf:Description rdf:about="#M_fpram__91__c__93__">
              <bqbiol:is>
                <rdf:Bag>
                  <rdf:li rdf:resource="http://identifiers.org/inchi_key/PMCOGCVKOAOZQM-ZRTZXPPTSA-M"/>
                  <rdf:li rdf:resource="http://identifiers.org/reactome.compound/111369"/>
                  <rdf:li rdf:resource="http://identifiers.org/bigg.metabolite/fpram"/>
                  <rdf:li rdf:resource="http://identifiers.org/chebi/CHEBI:18413"/>
                  <rdf:li rdf:resource="http://identifiers.org/chebi/CHEBI:58478"/>
                  <rdf:li rdf:resource="http://identifiers.org/chebi/CHEBI:971"/>
                  <rdf:li rdf:resource="http://identifiers.org/chebi/CHEBI:11474"/>
                  <rdf:li rdf:resource="http://identifiers.org/hmdb/HMDB06211"/>
                  <rdf:li rdf:resource="http://identifiers.org/metanetx.chemical/MNXM479745"/>
                </rdf:Bag>
              </bqbiol:is>
              <bqbiol:hasProperty>
                <rdf:Bag>
                  <rdf:li rdf:resource="http://identifiers.org/sbo/SBO:0000247"/>
                </rdf:Bag>
              </bqbiol:hasProperty>
            </rdf:Description>
          </rdf:RDF>
        </annotation>
      </species>
      <species metaid="M_f1p__91__c__93__" sboTerm="SBO:0000247" id="M_f1p__91__c__93__" name="D-Fructose 1-phosphate" compartment="c" hasOnlySubstanceUnits="false" boundaryCondition="false" constant="false" fbc:charge="-2" fbc:chemicalFormula="C6H11O9P">
        <annotation xmlns:sbml="http://www.sbml.org/sbml/level3/version1/core">
          <rdf:RDF xmlns:rdf="http://www.w3.org/1999/02/22-rdf-syntax-ns#" xmlns:dcterms="http://purl.org/dc/terms/" xmlns:vCard="http://www.w3.org/2001/vcard-rdf/3.0#" xmlns:vCard4="http://www.w3.org/2006/vcard/ns#" xmlns:bqbiol="http://biomodels.net/biology-qualifiers/" xmlns:bqmodel="http://biomodels.net/model-qualifiers/">
            <rdf:Description rdf:about="#M_f1p__91__c__93__">
              <bqbiol:is>
                <rdf:Bag>
                  <rdf:li rdf:resource="http://identifiers.org/inchi_key/RHKKZBWRNHGJEZ-VRPWFDPXSA-L"/>
                  <rdf:li rdf:resource="http://identifiers.org/sabiork/1458"/>
                  <rdf:li rdf:resource="http://identifiers.org/sabiork/ 1351"/>
                  <rdf:li rdf:resource="http://identifiers.org/bigg.metabolite/f1p"/>
                  <rdf:li rdf:resource="http://identifiers.org/biocyc/META:D-fructofuranose-1-phosphate"/>
                  <rdf:li rdf:resource="http://identifiers.org/chebi/CHEBI:37515"/>
                  <rdf:li rdf:resource="http://identifiers.org/chebi/CHEBI:5174"/>
                  <rdf:li rdf:resource="http://identifiers.org/chebi/CHEBI:20930"/>
                  <rdf:li rdf:resource="http://identifiers.org/chebi/CHEBI:58674"/>
                  <rdf:li rdf:resource="http://identifiers.org/kegg.compound/C01094"/>
                  <rdf:li rdf:resource="http://identifiers.org/metanetx.chemical/MNXM145568"/>
                  <rdf:li rdf:resource="http://identifiers.org/seed.compound/cpd00802"/>
                </rdf:Bag>
              </bqbiol:is>
              <bqbiol:hasProperty>
                <rdf:Bag>
                  <rdf:li rdf:resource="http://identifiers.org/sbo/SBO:0000247"/>
                </rdf:Bag>
              </bqbiol:hasProperty>
            </rdf:Description>
          </rdf:RDF>
        </annotation>
      </species>
      <species metaid="M_dsbard__91__p__93__" sboTerm="SBO:0000247" id="M_dsbard__91__p__93__" name="Periplasmic protein disulfide isomerase I (reduced)" compartment="p" hasOnlySubstanceUnits="false" boundaryCondition="false" constant="false" fbc:charge="0" fbc:chemicalFormula="XH2">
        <annotation xmlns:sbml="http://www.sbml.org/sbml/level3/version1/core">
          <rdf:RDF xmlns:rdf="http://www.w3.org/1999/02/22-rdf-syntax-ns#" xmlns:dcterms="http://purl.org/dc/terms/" xmlns:vCard="http://www.w3.org/2001/vcard-rdf/3.0#" xmlns:vCard4="http://www.w3.org/2006/vcard/ns#" xmlns:bqbiol="http://biomodels.net/biology-qualifiers/" xmlns:bqmodel="http://biomodels.net/model-qualifiers/">
            <rdf:Description rdf:about="#M_dsbard__91__p__93__">
              <bqbiol:is>
                <rdf:Bag>
                  <rdf:li rdf:resource="http://identifiers.org/bigg.metabolite/dsbard"/>
                  <rdf:li rdf:resource="http://identifiers.org/metanetx.chemical/MNXM12618"/>
                  <rdf:li rdf:resource="http://identifiers.org/seed.compound/cpd15447"/>
                </rdf:Bag>
              </bqbiol:is>
              <bqbiol:hasProperty>
                <rdf:Bag>
                  <rdf:li rdf:resource="http://identifiers.org/sbo/SBO:0000247"/>
                </rdf:Bag>
              </bqbiol:hasProperty>
            </rdf:Description>
          </rdf:RDF>
        </annotation>
      </species>
      <species metaid="M_thr__L__91__c__93__" sboTerm="SBO:0000247" id="M_thr__L__91__c__93__" name="L-Threonine" compartment="c" hasOnlySubstanceUnits="false" boundaryCondition="false" constant="false" fbc:charge="0" fbc:chemicalFormula="C4H9NO3">
        <annotation xmlns:sbml="http://www.sbml.org/sbml/level3/version1/core">
          <rdf:RDF xmlns:rdf="http://www.w3.org/1999/02/22-rdf-syntax-ns#" xmlns:dcterms="http://purl.org/dc/terms/" xmlns:vCard="http://www.w3.org/2001/vcard-rdf/3.0#" xmlns:vCard4="http://www.w3.org/2006/vcard/ns#" xmlns:bqbiol="http://biomodels.net/biology-qualifiers/" xmlns:bqmodel="http://biomodels.net/model-qualifiers/">
            <rdf:Description rdf:about="#M_thr__L__91__c__93__">
              <bqbiol:is>
                <rdf:Bag>
                  <rdf:li rdf:resource="http://identifiers.org/inchi_key/AYFVYJQAPQTCCC-GBXIJSLDSA-N"/>
                  <rdf:li rdf:resource="http://identifiers.org/kegg.drug/D00041"/>
                  <rdf:li rdf:resource="http://identifiers.org/reactome.compound/352000"/>
                  <rdf:li rdf:resource="http://identifiers.org/reactome.compound/ 351990"/>
                  <rdf:li rdf:resource="http://identifiers.org/reactome.compound/ 379706"/>
                  <rdf:li rdf:resource="http://identifiers.org/sabiork/76"/>
                  <rdf:li rdf:resource="http://identifiers.org/sabiork/ 27463"/>
                  <rdf:li rdf:resource="http://identifiers.org/bigg.metabolite/thr__L"/>
                  <rdf:li rdf:resource="http://identifiers.org/biocyc/META:THR"/>
                  <rdf:li rdf:resource="http://identifiers.org/chebi/CHEBI:16857"/>
                  <rdf:li rdf:resource="http://identifiers.org/chebi/CHEBI:42083"/>
                  <rdf:li rdf:resource="http://identifiers.org/chebi/CHEBI:32822"/>
                  <rdf:li rdf:resource="http://identifiers.org/chebi/CHEBI:45843"/>
                  <rdf:li rdf:resource="http://identifiers.org/chebi/CHEBI:57926"/>
                  <rdf:li rdf:resource="http://identifiers.org/chebi/CHEBI:21403"/>
                  <rdf:li rdf:resource="http://identifiers.org/chebi/CHEBI:32833"/>
                  <rdf:li rdf:resource="http://identifiers.org/chebi/CHEBI:32820"/>
                  <rdf:li rdf:resource="http://identifiers.org/chebi/CHEBI:13175"/>
                  <rdf:li rdf:resource="http://identifiers.org/chebi/CHEBI:6308"/>
                  <rdf:li rdf:resource="http://identifiers.org/chebi/CHEBI:45983"/>
                  <rdf:li rdf:resource="http://identifiers.org/chebi/CHEBI:32832"/>
                  <rdf:li rdf:resource="http://identifiers.org/chebi/CHEBI:26986"/>
                  <rdf:li rdf:resource="http://identifiers.org/envipath/32de3cf4-e3e6-4168-956e-32fa5ddb0ce1/compound/b570a573-71c2-4661-a517-6ac1b121dc59"/>
                  <rdf:li rdf:resource="http://identifiers.org/hmdb/HMDB00167"/>
                  <rdf:li rdf:resource="http://identifiers.org/kegg.compound/C00188"/>
                  <rdf:li rdf:resource="http://identifiers.org/metanetx.chemical/MNXM142"/>
                  <rdf:li rdf:resource="http://identifiers.org/seed.compound/cpd00161"/>
                </rdf:Bag>
              </bqbiol:is>
              <bqbiol:hasProperty>
                <rdf:Bag>
                  <rdf:li rdf:resource="http://identifiers.org/sbo/SBO:0000247"/>
                </rdf:Bag>
              </bqbiol:hasProperty>
            </rdf:Description>
          </rdf:RDF>
        </annotation>
      </species>
      <species metaid="M_dcyt__91__p__93__" sboTerm="SBO:0000247" id="M_dcyt__91__p__93__" name="Deoxycytidine" compartment="p" hasOnlySubstanceUnits="false" boundaryCondition="false" constant="false" fbc:charge="0" fbc:chemicalFormula="C9H13N3O4">
        <annotation xmlns:sbml="http://www.sbml.org/sbml/level3/version1/core">
          <rdf:RDF xmlns:rdf="http://www.w3.org/1999/02/22-rdf-syntax-ns#" xmlns:dcterms="http://purl.org/dc/terms/" xmlns:vCard="http://www.w3.org/2001/vcard-rdf/3.0#" xmlns:vCard4="http://www.w3.org/2006/vcard/ns#" xmlns:bqbiol="http://biomodels.net/biology-qualifiers/" xmlns:bqmodel="http://biomodels.net/model-qualifiers/">
            <rdf:Description rdf:about="#M_dcyt__91__p__93__">
              <bqbiol:is>
                <rdf:Bag>
                  <rdf:li rdf:resource="http://identifiers.org/inchi_key/CKTSBUTUHBMZGZ-SHYZEUOFSA-N"/>
                  <rdf:li rdf:resource="http://identifiers.org/reactome.compound/500829"/>
                  <rdf:li rdf:resource="http://identifiers.org/sabiork/2178"/>
                  <rdf:li rdf:resource="http://identifiers.org/bigg.metabolite/dcyt"/>
                  <rdf:li rdf:resource="http://identifiers.org/biocyc/META:DEOXYCYTIDINE"/>
                  <rdf:li rdf:resource="http://identifiers.org/chebi/CHEBI:41434"/>
                  <rdf:li rdf:resource="http://identifiers.org/chebi/CHEBI:15698"/>
                  <rdf:li rdf:resource="http://identifiers.org/chebi/CHEBI:41430"/>
                  <rdf:li rdf:resource="http://identifiers.org/chebi/CHEBI:4407"/>
                  <rdf:li rdf:resource="http://identifiers.org/chebi/CHEBI:19240"/>
                  <rdf:li rdf:resource="http://identifiers.org/chebi/CHEBI:41806"/>
                  <rdf:li rdf:resource="http://identifiers.org/chebi/CHEBI:41417"/>
                  <rdf:li rdf:resource="http://identifiers.org/hmdb/HMDB00014"/>
                  <rdf:li rdf:resource="http://identifiers.org/kegg.compound/C00881"/>
                  <rdf:li rdf:resource="http://identifiers.org/metanetx.chemical/MNXM704"/>
                  <rdf:li rdf:resource="http://identifiers.org/seed.compound/cpd00654"/>
                </rdf:Bag>
              </bqbiol:is>
              <bqbiol:hasProperty>
                <rdf:Bag>
                  <rdf:li rdf:resource="http://identifiers.org/sbo/SBO:0000247"/>
                </rdf:Bag>
              </bqbiol:hasProperty>
            </rdf:Description>
          </rdf:RDF>
        </annotation>
      </species>
      <species metaid="M_2ddglcn__91__c__93__" sboTerm="SBO:0000247" id="M_2ddglcn__91__c__93__" name="2-Dehydro-3-deoxy-D-gluconate" compartment="c" hasOnlySubstanceUnits="false" boundaryCondition="false" constant="false" fbc:charge="-1" fbc:chemicalFormula="C6H9O6">
        <annotation xmlns:sbml="http://www.sbml.org/sbml/level3/version1/core">
          <rdf:RDF xmlns:rdf="http://www.w3.org/1999/02/22-rdf-syntax-ns#" xmlns:dcterms="http://purl.org/dc/terms/" xmlns:vCard="http://www.w3.org/2001/vcard-rdf/3.0#" xmlns:vCard4="http://www.w3.org/2006/vcard/ns#" xmlns:bqbiol="http://biomodels.net/biology-qualifiers/" xmlns:bqmodel="http://biomodels.net/model-qualifiers/">
            <rdf:Description rdf:about="#M_2ddglcn__91__c__93__">
              <bqbiol:is>
                <rdf:Bag>
                  <rdf:li rdf:resource="http://identifiers.org/inchi_key/WPAMZTWLKIDIOP-WVZVXSGGSA-M"/>
                  <rdf:li rdf:resource="http://identifiers.org/sabiork/1973"/>
                  <rdf:li rdf:resource="http://identifiers.org/sabiork/ 21127"/>
                  <rdf:li rdf:resource="http://identifiers.org/bigg.metabolite/2ddglcn"/>
                  <rdf:li rdf:resource="http://identifiers.org/biocyc/META:2-DEHYDRO-3-DEOXY-D-GLUCONATE"/>
                  <rdf:li rdf:resource="http://identifiers.org/chebi/CHEBI:1059"/>
                  <rdf:li rdf:resource="http://identifiers.org/chebi/CHEBI:11550"/>
                  <rdf:li rdf:resource="http://identifiers.org/chebi/CHEBI:19530"/>
                  <rdf:li rdf:resource="http://identifiers.org/chebi/CHEBI:17032"/>
                  <rdf:li rdf:resource="http://identifiers.org/chebi/CHEBI:57990"/>
                  <rdf:li rdf:resource="http://identifiers.org/kegg.compound/C00204"/>
                  <rdf:li rdf:resource="http://identifiers.org/lipidmaps/LMFA01050475"/>
                  <rdf:li rdf:resource="http://identifiers.org/metanetx.chemical/MNXM440"/>
                  <rdf:li rdf:resource="http://identifiers.org/seed.compound/cpd00176"/>
                </rdf:Bag>
              </bqbiol:is>
              <bqbiol:hasProperty>
                <rdf:Bag>
                  <rdf:li rdf:resource="http://identifiers.org/sbo/SBO:0000247"/>
                </rdf:Bag>
              </bqbiol:hasProperty>
            </rdf:Description>
          </rdf:RDF>
        </annotation>
      </species>
      <species metaid="M_fum__91__p__93__" sboTerm="SBO:0000247" id="M_fum__91__p__93__" name="Fumarate" compartment="p" hasOnlySubstanceUnits="false" boundaryCondition="false" constant="false" fbc:charge="-2" fbc:chemicalFormula="C4H2O4">
        <annotation xmlns:sbml="http://www.sbml.org/sbml/level3/version1/core">
          <rdf:RDF xmlns:rdf="http://www.w3.org/1999/02/22-rdf-syntax-ns#" xmlns:dcterms="http://purl.org/dc/terms/" xmlns:vCard="http://www.w3.org/2001/vcard-rdf/3.0#" xmlns:vCard4="http://www.w3.org/2006/vcard/ns#" xmlns:bqbiol="http://biomodels.net/biology-qualifiers/" xmlns:bqmodel="http://biomodels.net/model-qualifiers/">
            <rdf:Description rdf:about="#M_fum__91__p__93__">
              <bqbiol:is>
                <rdf:Bag>
                  <rdf:li rdf:resource="http://identifiers.org/inchi_key/VZCYOOQTPOCHFL-OWOJBTEDSA-L"/>
                  <rdf:li rdf:resource="http://identifiers.org/kegg.drug/D02308"/>
                  <rdf:li rdf:resource="http://identifiers.org/reactome.compound/113588"/>
                  <rdf:li rdf:resource="http://identifiers.org/reactome.compound/ 29586"/>
                  <rdf:li rdf:resource="http://identifiers.org/sabiork/1910"/>
                  <rdf:li rdf:resource="http://identifiers.org/bigg.metabolite/fum"/>
                  <rdf:li rdf:resource="http://identifiers.org/biocyc/META:FUM"/>
                  <rdf:li rdf:resource="http://identifiers.org/chebi/CHEBI:36180"/>
                  <rdf:li rdf:resource="http://identifiers.org/chebi/CHEBI:37155"/>
                  <rdf:li rdf:resource="http://identifiers.org/chebi/CHEBI:42511"/>
                  <rdf:li rdf:resource="http://identifiers.org/chebi/CHEBI:5190"/>
                  <rdf:li rdf:resource="http://identifiers.org/chebi/CHEBI:18012"/>
                  <rdf:li rdf:resource="http://identifiers.org/chebi/CHEBI:42743"/>
                  <rdf:li rdf:resource="http://identifiers.org/chebi/CHEBI:22956"/>
                  <rdf:li rdf:resource="http://identifiers.org/chebi/CHEBI:22957"/>
                  <rdf:li rdf:resource="http://identifiers.org/chebi/CHEBI:24124"/>
                  <rdf:li rdf:resource="http://identifiers.org/chebi/CHEBI:14284"/>
                  <rdf:li rdf:resource="http://identifiers.org/chebi/CHEBI:37154"/>
                  <rdf:li rdf:resource="http://identifiers.org/chebi/CHEBI:29806"/>
                  <rdf:li rdf:resource="http://identifiers.org/chebi/CHEBI:22958"/>
                  <rdf:li rdf:resource="http://identifiers.org/chebi/CHEBI:24122"/>
                  <rdf:li rdf:resource="http://identifiers.org/envipath/32de3cf4-e3e6-4168-956e-32fa5ddb0ce1/compound/709035ec-4868-4de8-9095-06428f6be14b"/>
                  <rdf:li rdf:resource="http://identifiers.org/hmdb/HMDB00134"/>
                  <rdf:li rdf:resource="http://identifiers.org/kegg.compound/C00122"/>
                  <rdf:li rdf:resource="http://identifiers.org/metanetx.chemical/MNXM93"/>
                  <rdf:li rdf:resource="http://identifiers.org/seed.compound/cpd00106"/>
                </rdf:Bag>
              </bqbiol:is>
              <bqbiol:hasProperty>
                <rdf:Bag>
                  <rdf:li rdf:resource="http://identifiers.org/sbo/SBO:0000247"/>
                </rdf:Bag>
              </bqbiol:hasProperty>
            </rdf:Description>
          </rdf:RDF>
        </annotation>
      </species>
      <species metaid="M_galctn__L__91__e__93__" sboTerm="SBO:0000247" id="M_galctn__L__91__e__93__" name="L-Galactonate" compartment="e" hasOnlySubstanceUnits="false" boundaryCondition="false" constant="false" fbc:charge="-1" fbc:chemicalFormula="C6H11O7">
        <annotation xmlns:sbml="http://www.sbml.org/sbml/level3/version1/core">
          <rdf:RDF xmlns:rdf="http://www.w3.org/1999/02/22-rdf-syntax-ns#" xmlns:dcterms="http://purl.org/dc/terms/" xmlns:vCard="http://www.w3.org/2001/vcard-rdf/3.0#" xmlns:vCard4="http://www.w3.org/2006/vcard/ns#" xmlns:bqbiol="http://biomodels.net/biology-qualifiers/" xmlns:bqmodel="http://biomodels.net/model-qualifiers/">
            <rdf:Description rdf:about="#M_galctn__L__91__e__93__">
              <bqbiol:is>
                <rdf:Bag>
                  <rdf:li rdf:resource="http://identifiers.org/inchi_key/RGHNJXZEOKUKBD-RSJOWCBRSA-M"/>
                  <rdf:li rdf:resource="http://identifiers.org/sabiork/24860"/>
                  <rdf:li rdf:resource="http://identifiers.org/bigg.metabolite/galctn__L"/>
                  <rdf:li rdf:resource="http://identifiers.org/biocyc/META:CPD0-1083"/>
                  <rdf:li rdf:resource="http://identifiers.org/chebi/CHEBI:37425"/>
                  <rdf:li rdf:resource="http://identifiers.org/chebi/CHEBI:53071"/>
                  <rdf:li rdf:resource="http://identifiers.org/kegg.compound/C15930"/>
                  <rdf:li rdf:resource="http://identifiers.org/metanetx.chemical/MNXM636"/>
                  <rdf:li rdf:resource="http://identifiers.org/seed.compound/cpd14659"/>
                </rdf:Bag>
              </bqbiol:is>
              <bqbiol:hasProperty>
                <rdf:Bag>
                  <rdf:li rdf:resource="http://identifiers.org/sbo/SBO:0000247"/>
                </rdf:Bag>
              </bqbiol:hasProperty>
            </rdf:Description>
          </rdf:RDF>
        </annotation>
      </species>
      <species metaid="M_btn__91__e__93__" sboTerm="SBO:0000247" id="M_btn__91__e__93__" name="Biotin" compartment="e" hasOnlySubstanceUnits="false" boundaryCondition="false" constant="false" fbc:charge="-1" fbc:chemicalFormula="C10H15N2O3S">
        <annotation xmlns:sbml="http://www.sbml.org/sbml/level3/version1/core">
          <rdf:RDF xmlns:rdf="http://www.w3.org/1999/02/22-rdf-syntax-ns#" xmlns:dcterms="http://purl.org/dc/terms/" xmlns:vCard="http://www.w3.org/2001/vcard-rdf/3.0#" xmlns:vCard4="http://www.w3.org/2006/vcard/ns#" xmlns:bqbiol="http://biomodels.net/biology-qualifiers/" xmlns:bqmodel="http://biomodels.net/model-qualifiers/">
            <rdf:Description rdf:about="#M_btn__91__e__93__">
              <bqbiol:is>
                <rdf:Bag>
                  <rdf:li rdf:resource="http://identifiers.org/inchi_key/YBJHBAHKTGYVGT-ZKWXMUAHSA-M"/>
                  <rdf:li rdf:resource="http://identifiers.org/kegg.drug/D00029"/>
                  <rdf:li rdf:resource="http://identifiers.org/reactome.compound/199238"/>
                  <rdf:li rdf:resource="http://identifiers.org/reactome.compound/ 29582"/>
                  <rdf:li rdf:resource="http://identifiers.org/reactome.compound/ 199207"/>
                  <rdf:li rdf:resource="http://identifiers.org/sabiork/1936"/>
                  <rdf:li rdf:resource="http://identifiers.org/bigg.metabolite/btn"/>
                  <rdf:li rdf:resource="http://identifiers.org/biocyc/META:BIOTIN"/>
                  <rdf:li rdf:resource="http://identifiers.org/chebi/CHEBI:13905"/>
                  <rdf:li rdf:resource="http://identifiers.org/chebi/CHEBI:57586"/>
                  <rdf:li rdf:resource="http://identifiers.org/chebi/CHEBI:22884"/>
                  <rdf:li rdf:resource="http://identifiers.org/chebi/CHEBI:3108"/>
                  <rdf:li rdf:resource="http://identifiers.org/chebi/CHEBI:41236"/>
                  <rdf:li rdf:resource="http://identifiers.org/chebi/CHEBI:15956"/>
                  <rdf:li rdf:resource="http://identifiers.org/chebi/CHEBI:22882"/>
                  <rdf:li rdf:resource="http://identifiers.org/hmdb/HMDB00030"/>
                  <rdf:li rdf:resource="http://identifiers.org/kegg.compound/C00120"/>
                  <rdf:li rdf:resource="http://identifiers.org/metanetx.chemical/MNXM304"/>
                  <rdf:li rdf:resource="http://identifiers.org/seed.compound/cpd00104"/>
                </rdf:Bag>
              </bqbiol:is>
              <bqbiol:hasProperty>
                <rdf:Bag>
                  <rdf:li rdf:resource="http://identifiers.org/sbo/SBO:0000247"/>
                </rdf:Bag>
              </bqbiol:hasProperty>
            </rdf:Description>
          </rdf:RDF>
        </annotation>
      </species>
      <species metaid="M_pydxn__91__p__93__" sboTerm="SBO:0000247" id="M_pydxn__91__p__93__" name="Pyridoxine" compartment="p" hasOnlySubstanceUnits="false" boundaryCondition="false" constant="false" fbc:charge="0" fbc:chemicalFormula="C8H11NO3">
        <annotation xmlns:sbml="http://www.sbml.org/sbml/level3/version1/core">
          <rdf:RDF xmlns:rdf="http://www.w3.org/1999/02/22-rdf-syntax-ns#" xmlns:dcterms="http://purl.org/dc/terms/" xmlns:vCard="http://www.w3.org/2001/vcard-rdf/3.0#" xmlns:vCard4="http://www.w3.org/2006/vcard/ns#" xmlns:bqbiol="http://biomodels.net/biology-qualifiers/" xmlns:bqmodel="http://biomodels.net/model-qualifiers/">
            <rdf:Description rdf:about="#M_pydxn__91__p__93__">
              <bqbiol:is>
                <rdf:Bag>
                  <rdf:li rdf:resource="http://identifiers.org/inchi_key/LXNHXLLTXMVWPM-UHFFFAOYSA-N"/>
                  <rdf:li rdf:resource="http://identifiers.org/kegg.drug/D08454"/>
                  <rdf:li rdf:resource="http://identifiers.org/reactome.compound/965053"/>
                  <rdf:li rdf:resource="http://identifiers.org/sabiork/2015"/>
                  <rdf:li rdf:resource="http://identifiers.org/bigg.metabolite/pydxn"/>
                  <rdf:li rdf:resource="http://identifiers.org/biocyc/META:PYRIDOXINE"/>
                  <rdf:li rdf:resource="http://identifiers.org/chebi/CHEBI:14981"/>
                  <rdf:li rdf:resource="http://identifiers.org/chebi/CHEBI:26429"/>
                  <rdf:li rdf:resource="http://identifiers.org/chebi/CHEBI:16709"/>
                  <rdf:li rdf:resource="http://identifiers.org/chebi/CHEBI:8671"/>
                  <rdf:li rdf:resource="http://identifiers.org/envipath/32de3cf4-e3e6-4168-956e-32fa5ddb0ce1/compound/344a84bd-2fbd-4e3b-903e-556786d111e2"/>
                  <rdf:li rdf:resource="http://identifiers.org/hmdb/HMDB02075"/>
                  <rdf:li rdf:resource="http://identifiers.org/hmdb/HMDB00239"/>
                  <rdf:li rdf:resource="http://identifiers.org/kegg.compound/C00314"/>
                  <rdf:li rdf:resource="http://identifiers.org/metanetx.chemical/MNXM419"/>
                  <rdf:li rdf:resource="http://identifiers.org/seed.compound/cpd00263"/>
                </rdf:Bag>
              </bqbiol:is>
              <bqbiol:hasProperty>
                <rdf:Bag>
                  <rdf:li rdf:resource="http://identifiers.org/sbo/SBO:0000247"/>
                </rdf:Bag>
              </bqbiol:hasProperty>
            </rdf:Description>
          </rdf:RDF>
        </annotation>
      </species>
      <species metaid="M_ocdcea__91__e__93__" sboTerm="SBO:0000247" id="M_ocdcea__91__e__93__" name="Octadecenoate (n-C18:1)" compartment="e" hasOnlySubstanceUnits="false" boundaryCondition="false" constant="false" fbc:charge="-1" fbc:chemicalFormula="C18H33O2">
        <notes>
          <body xmlns="http://www.w3.org/1999/xhtml">
            <p>SLMID:000000418</p>
          </body>
        </notes>
        <annotation xmlns:sbml="http://www.sbml.org/sbml/level3/version1/core">
          <rdf:RDF xmlns:rdf="http://www.w3.org/1999/02/22-rdf-syntax-ns#" xmlns:dcterms="http://purl.org/dc/terms/" xmlns:vCard="http://www.w3.org/2001/vcard-rdf/3.0#" xmlns:vCard4="http://www.w3.org/2006/vcard/ns#" xmlns:bqbiol="http://biomodels.net/biology-qualifiers/" xmlns:bqmodel="http://biomodels.net/model-qualifiers/">
            <rdf:Description rdf:about="#M_ocdcea__91__e__93__">
              <bqbiol:is>
                <rdf:Bag>
                  <rdf:li rdf:resource="http://identifiers.org/inchi_key/ZQPPMHVWECSIRJ-KTKRTIGZSA-M"/>
                  <rdf:li rdf:resource="http://identifiers.org/kegg.drug/D02315"/>
                  <rdf:li rdf:resource="http://identifiers.org/sabiork/2139"/>
                  <rdf:li rdf:resource="http://identifiers.org/sabiork/ 28897"/>
                  <rdf:li rdf:resource="http://identifiers.org/bigg.metabolite/ocdcea"/>
                  <rdf:li rdf:resource="http://identifiers.org/biocyc/META:OLEATE-CPD"/>
                  <rdf:li rdf:resource="http://identifiers.org/chebi/CHEBI:30823"/>
                  <rdf:li rdf:resource="http://identifiers.org/chebi/CHEBI:25664"/>
                  <rdf:li rdf:resource="http://identifiers.org/chebi/CHEBI:16196"/>
                  <rdf:li rdf:resource="http://identifiers.org/chebi/CHEBI:7741"/>
                  <rdf:li rdf:resource="http://identifiers.org/chebi/CHEBI:14684"/>
                  <rdf:li rdf:resource="http://identifiers.org/chebi/CHEBI:104361"/>
                  <rdf:li rdf:resource="http://identifiers.org/chebi/CHEBI:25663"/>
                  <rdf:li rdf:resource="http://identifiers.org/chebi/CHEBI:44741"/>
                  <rdf:li rdf:resource="http://identifiers.org/hmdb/HMDB00207"/>
                  <rdf:li rdf:resource="http://identifiers.org/hmdb/HMDB02066"/>
                  <rdf:li rdf:resource="http://identifiers.org/kegg.compound/C00712"/>
                  <rdf:li rdf:resource="http://identifiers.org/lipidmaps/LMFA01030810"/>
                  <rdf:li rdf:resource="http://identifiers.org/lipidmaps/LMFA01030763"/>
                  <rdf:li rdf:resource="http://identifiers.org/lipidmaps/LMFA01030002"/>
                  <rdf:li rdf:resource="http://identifiers.org/metanetx.chemical/MNXM306"/>
                  <rdf:li rdf:resource="http://identifiers.org/seed.compound/cpd00536"/>
                </rdf:Bag>
              </bqbiol:is>
              <bqbiol:hasProperty>
                <rdf:Bag>
                  <rdf:li rdf:resource="http://identifiers.org/sbo/SBO:0000247"/>
                </rdf:Bag>
              </bqbiol:hasProperty>
            </rdf:Description>
          </rdf:RDF>
        </annotation>
      </species>
      <species metaid="M_preq0__91__c__93__" sboTerm="SBO:0000247" id="M_preq0__91__c__93__" name="7-cyano-7-carbaguanine" compartment="c" hasOnlySubstanceUnits="false" boundaryCondition="false" constant="false" fbc:charge="0" fbc:chemicalFormula="C7H5N5O">
        <annotation xmlns:sbml="http://www.sbml.org/sbml/level3/version1/core">
          <rdf:RDF xmlns:rdf="http://www.w3.org/1999/02/22-rdf-syntax-ns#" xmlns:dcterms="http://purl.org/dc/terms/" xmlns:vCard="http://www.w3.org/2001/vcard-rdf/3.0#" xmlns:vCard4="http://www.w3.org/2006/vcard/ns#" xmlns:bqbiol="http://biomodels.net/biology-qualifiers/" xmlns:bqmodel="http://biomodels.net/model-qualifiers/">
            <rdf:Description rdf:about="#M_preq0__91__c__93__">
              <bqbiol:is>
                <rdf:Bag>
                  <rdf:li rdf:resource="http://identifiers.org/inchi_key/FMKSMYDYKXQYRV-UHFFFAOYSA-N"/>
                  <rdf:li rdf:resource="http://identifiers.org/sabiork/28950"/>
                  <rdf:li rdf:resource="http://identifiers.org/bigg.metabolite/preq0"/>
                  <rdf:li rdf:resource="http://identifiers.org/biocyc/META:7-CYANO-7-DEAZAGUANINE"/>
                  <rdf:li rdf:resource="http://identifiers.org/chebi/CHEBI:45075"/>
                  <rdf:li rdf:resource="http://identifiers.org/chebi/CHEBI:677358"/>
                  <rdf:li rdf:resource="http://identifiers.org/kegg.compound/C15996"/>
                  <rdf:li rdf:resource="http://identifiers.org/metanetx.chemical/MNXM2207"/>
                  <rdf:li rdf:resource="http://identifiers.org/seed.compound/cpd14718"/>
                </rdf:Bag>
              </bqbiol:is>
              <bqbiol:hasProperty>
                <rdf:Bag>
                  <rdf:li rdf:resource="http://identifiers.org/sbo/SBO:0000247"/>
                </rdf:Bag>
              </bqbiol:hasProperty>
            </rdf:Description>
          </rdf:RDF>
        </annotation>
      </species>
      <species metaid="M_tyr__L__91__p__93__" sboTerm="SBO:0000247" id="M_tyr__L__91__p__93__" name="L-Tyrosine" compartment="p" hasOnlySubstanceUnits="false" boundaryCondition="false" constant="false" fbc:charge="0" fbc:chemicalFormula="C9H11NO3">
        <annotation xmlns:sbml="http://www.sbml.org/sbml/level3/version1/core">
          <rdf:RDF xmlns:rdf="http://www.w3.org/1999/02/22-rdf-syntax-ns#" xmlns:dcterms="http://purl.org/dc/terms/" xmlns:vCard="http://www.w3.org/2001/vcard-rdf/3.0#" xmlns:vCard4="http://www.w3.org/2006/vcard/ns#" xmlns:bqbiol="http://biomodels.net/biology-qualifiers/" xmlns:bqmodel="http://biomodels.net/model-qualifiers/">
            <rdf:Description rdf:about="#M_tyr__L__91__p__93__">
              <bqbiol:is>
                <rdf:Bag>
                  <rdf:li rdf:resource="http://identifiers.org/inchi_key/OUYCCCASQSFEME-QMMMGPOBSA-N"/>
                  <rdf:li rdf:resource="http://identifiers.org/kegg.drug/D00022"/>
                  <rdf:li rdf:resource="http://identifiers.org/reactome.compound/379710"/>
                  <rdf:li rdf:resource="http://identifiers.org/reactome.compound/ 5668567"/>
                  <rdf:li rdf:resource="http://identifiers.org/reactome.compound/ 352030"/>
                  <rdf:li rdf:resource="http://identifiers.org/reactome.compound/ 29506"/>
                  <rdf:li rdf:resource="http://identifiers.org/sabiork/84"/>
                  <rdf:li rdf:resource="http://identifiers.org/sabiork/ 2291"/>
                  <rdf:li rdf:resource="http://identifiers.org/bigg.metabolite/tyr__L"/>
                  <rdf:li rdf:resource="http://identifiers.org/biocyc/META:TYR"/>
                  <rdf:li rdf:resource="http://identifiers.org/chebi/CHEBI:6313"/>
                  <rdf:li rdf:resource="http://identifiers.org/chebi/CHEBI:21411"/>
                  <rdf:li rdf:resource="http://identifiers.org/chebi/CHEBI:46070"/>
                  <rdf:li rdf:resource="http://identifiers.org/chebi/CHEBI:9800"/>
                  <rdf:li rdf:resource="http://identifiers.org/chebi/CHEBI:32786"/>
                  <rdf:li rdf:resource="http://identifiers.org/chebi/CHEBI:15277"/>
                  <rdf:li rdf:resource="http://identifiers.org/chebi/CHEBI:32761"/>
                  <rdf:li rdf:resource="http://identifiers.org/chebi/CHEBI:32784"/>
                  <rdf:li rdf:resource="http://identifiers.org/chebi/CHEBI:46161"/>
                  <rdf:li rdf:resource="http://identifiers.org/chebi/CHEBI:13181"/>
                  <rdf:li rdf:resource="http://identifiers.org/chebi/CHEBI:32760"/>
                  <rdf:li rdf:resource="http://identifiers.org/chebi/CHEBI:58315"/>
                  <rdf:li rdf:resource="http://identifiers.org/chebi/CHEBI:32762"/>
                  <rdf:li rdf:resource="http://identifiers.org/chebi/CHEBI:27176"/>
                  <rdf:li rdf:resource="http://identifiers.org/chebi/CHEBI:17895"/>
                  <rdf:li rdf:resource="http://identifiers.org/chebi/CHEBI:18186"/>
                  <rdf:li rdf:resource="http://identifiers.org/chebi/CHEBI:32785"/>
                  <rdf:li rdf:resource="http://identifiers.org/envipath/32de3cf4-e3e6-4168-956e-32fa5ddb0ce1/compound/974bd9b7-53fb-48cd-aaf3-6bd3196c0365"/>
                  <rdf:li rdf:resource="http://identifiers.org/hmdb/HMDB00647"/>
                  <rdf:li rdf:resource="http://identifiers.org/hmdb/HMDB00158"/>
                  <rdf:li rdf:resource="http://identifiers.org/kegg.compound/C00082"/>
                  <rdf:li rdf:resource="http://identifiers.org/kegg.compound/C01536"/>
                  <rdf:li rdf:resource="http://identifiers.org/metanetx.chemical/MNXM76"/>
                  <rdf:li rdf:resource="http://identifiers.org/seed.compound/cpd30745"/>
                  <rdf:li rdf:resource="http://identifiers.org/seed.compound/cpd00069"/>
                </rdf:Bag>
              </bqbiol:is>
              <bqbiol:hasProperty>
                <rdf:Bag>
                  <rdf:li rdf:resource="http://identifiers.org/sbo/SBO:0000247"/>
                </rdf:Bag>
              </bqbiol:hasProperty>
            </rdf:Description>
          </rdf:RDF>
        </annotation>
      </species>
      <species metaid="M_dtdp4d6dg__91__c__93__" sboTerm="SBO:0000247" id="M_dtdp4d6dg__91__c__93__" name="DTDP-4-dehydro-6-deoxy-D-glucose" compartment="c" hasOnlySubstanceUnits="false" boundaryCondition="false" constant="false" fbc:charge="-2" fbc:chemicalFormula="C16H22N2O15P2">
        <annotation xmlns:sbml="http://www.sbml.org/sbml/level3/version1/core">
          <rdf:RDF xmlns:rdf="http://www.w3.org/1999/02/22-rdf-syntax-ns#" xmlns:dcterms="http://purl.org/dc/terms/" xmlns:vCard="http://www.w3.org/2001/vcard-rdf/3.0#" xmlns:vCard4="http://www.w3.org/2006/vcard/ns#" xmlns:bqbiol="http://biomodels.net/biology-qualifiers/" xmlns:bqmodel="http://biomodels.net/model-qualifiers/">
            <rdf:Description rdf:about="#M_dtdp4d6dg__91__c__93__">
              <bqbiol:is>
                <rdf:Bag>
                  <rdf:li rdf:resource="http://identifiers.org/inchi_key/PSXWNITXWWECNY-UCBTUHGZSA-L"/>
                  <rdf:li rdf:resource="http://identifiers.org/sabiork/1563"/>
                  <rdf:li rdf:resource="http://identifiers.org/bigg.metabolite/dtdp4d6dg"/>
                  <rdf:li rdf:resource="http://identifiers.org/biocyc/META:DTDP-DEOH-DEOXY-GLUCOSE"/>
                  <rdf:li rdf:resource="http://identifiers.org/chebi/CHEBI:14081"/>
                  <rdf:li rdf:resource="http://identifiers.org/chebi/CHEBI:62829"/>
                  <rdf:li rdf:resource="http://identifiers.org/chebi/CHEBI:10510"/>
                  <rdf:li rdf:resource="http://identifiers.org/chebi/CHEBI:57649"/>
                  <rdf:li rdf:resource="http://identifiers.org/chebi/CHEBI:16128"/>
                  <rdf:li rdf:resource="http://identifiers.org/chebi/CHEBI:23542"/>
                  <rdf:li rdf:resource="http://identifiers.org/hmdb/HMDB60081"/>
                  <rdf:li rdf:resource="http://identifiers.org/kegg.compound/C11907"/>
                  <rdf:li rdf:resource="http://identifiers.org/metanetx.chemical/MNXM451"/>
                  <rdf:li rdf:resource="http://identifiers.org/seed.compound/cpd00521"/>
                </rdf:Bag>
              </bqbiol:is>
              <bqbiol:hasProperty>
                <rdf:Bag>
                  <rdf:li rdf:resource="http://identifiers.org/sbo/SBO:0000247"/>
                </rdf:Bag>
              </bqbiol:hasProperty>
            </rdf:Description>
          </rdf:RDF>
        </annotation>
      </species>
      <species metaid="M_acmum__91__e__93__" sboTerm="SBO:0000247" id="M_acmum__91__e__93__" name="N-Acetylmuramate" compartment="e" hasOnlySubstanceUnits="false" boundaryCondition="false" constant="false" fbc:charge="-1" fbc:chemicalFormula="C11H18NO8">
        <annotation xmlns:sbml="http://www.sbml.org/sbml/level3/version1/core">
          <rdf:RDF xmlns:rdf="http://www.w3.org/1999/02/22-rdf-syntax-ns#" xmlns:dcterms="http://purl.org/dc/terms/" xmlns:vCard="http://www.w3.org/2001/vcard-rdf/3.0#" xmlns:vCard4="http://www.w3.org/2006/vcard/ns#" xmlns:bqbiol="http://biomodels.net/biology-qualifiers/" xmlns:bqmodel="http://biomodels.net/model-qualifiers/">
            <rdf:Description rdf:about="#M_acmum__91__e__93__">
              <bqbiol:is>
                <rdf:Bag>
                  <rdf:li rdf:resource="http://identifiers.org/inchi_key/MNLRQHMNZILYPY-MKFCKLDKSA-M"/>
                  <rdf:li rdf:resource="http://identifiers.org/bigg.metabolite/acmum"/>
                  <rdf:li rdf:resource="http://identifiers.org/biocyc/META:NACMUR"/>
                  <rdf:li rdf:resource="http://identifiers.org/chebi/CHEBI:47978"/>
                  <rdf:li rdf:resource="http://identifiers.org/chebi/CHEBI:47965"/>
                  <rdf:li rdf:resource="http://identifiers.org/chebi/CHEBI:21615"/>
                  <rdf:li rdf:resource="http://identifiers.org/chebi/CHEBI:7212"/>
                  <rdf:li rdf:resource="http://identifiers.org/chebi/CHEBI:28881"/>
                  <rdf:li rdf:resource="http://identifiers.org/hmdb/HMDB60493"/>
                  <rdf:li rdf:resource="http://identifiers.org/kegg.compound/C02713"/>
                  <rdf:li rdf:resource="http://identifiers.org/metanetx.chemical/MNXM2263"/>
                  <rdf:li rdf:resource="http://identifiers.org/seed.compound/cpd01757"/>
                </rdf:Bag>
              </bqbiol:is>
              <bqbiol:hasProperty>
                <rdf:Bag>
                  <rdf:li rdf:resource="http://identifiers.org/sbo/SBO:0000247"/>
                </rdf:Bag>
              </bqbiol:hasProperty>
            </rdf:Description>
          </rdf:RDF>
        </annotation>
      </species>
      <species metaid="M_man__91__p__93__" sboTerm="SBO:0000247" id="M_man__91__p__93__" name="D-Mannose" compartment="p" hasOnlySubstanceUnits="false" boundaryCondition="false" constant="false" fbc:charge="0" fbc:chemicalFormula="C6H12O6">
        <annotation xmlns:sbml="http://www.sbml.org/sbml/level3/version1/core">
          <rdf:RDF xmlns:rdf="http://www.w3.org/1999/02/22-rdf-syntax-ns#" xmlns:dcterms="http://purl.org/dc/terms/" xmlns:vCard="http://www.w3.org/2001/vcard-rdf/3.0#" xmlns:vCard4="http://www.w3.org/2006/vcard/ns#" xmlns:bqbiol="http://biomodels.net/biology-qualifiers/" xmlns:bqmodel="http://biomodels.net/model-qualifiers/">
            <rdf:Description rdf:about="#M_man__91__p__93__">
              <bqbiol:is>
                <rdf:Bag>
                  <rdf:li rdf:resource="http://identifiers.org/inchi_key/WQZGKKKJIJFFOK-QTVWNMPRSA-N"/>
                  <rdf:li rdf:resource="http://identifiers.org/reactome.compound/964752"/>
                  <rdf:li rdf:resource="http://identifiers.org/reactome.compound/ 6799594"/>
                  <rdf:li rdf:resource="http://identifiers.org/reactome.compound/ 429579"/>
                  <rdf:li rdf:resource="http://identifiers.org/sabiork/1656"/>
                  <rdf:li rdf:resource="http://identifiers.org/bigg.metabolite/man"/>
                  <rdf:li rdf:resource="http://identifiers.org/biocyc/META:D-mannopyranose"/>
                  <rdf:li rdf:resource="http://identifiers.org/chebi/CHEBI:4208"/>
                  <rdf:li rdf:resource="http://identifiers.org/chebi/CHEBI:37684"/>
                  <rdf:li rdf:resource="http://identifiers.org/chebi/CHEBI:14575"/>
                  <rdf:li rdf:resource="http://identifiers.org/chebi/CHEBI:16024"/>
                  <rdf:li rdf:resource="http://identifiers.org/chebi/CHEBI:21057"/>
                  <rdf:li rdf:resource="http://identifiers.org/chebi/CHEBI:33930"/>
                  <rdf:li rdf:resource="http://identifiers.org/chebi/CHEBI:12999"/>
                  <rdf:li rdf:resource="http://identifiers.org/envipath/32de3cf4-e3e6-4168-956e-32fa5ddb0ce1/compound/c5f931e8-e7f7-4b73-bed6-48662796fe18"/>
                  <rdf:li rdf:resource="http://identifiers.org/hmdb/HMDB00169"/>
                  <rdf:li rdf:resource="http://identifiers.org/kegg.compound/C00159"/>
                  <rdf:li rdf:resource="http://identifiers.org/metanetx.chemical/MNXM182"/>
                  <rdf:li rdf:resource="http://identifiers.org/seed.compound/cpd00138"/>
                  <rdf:li rdf:resource="http://identifiers.org/seed.compound/cpd27437"/>
                </rdf:Bag>
              </bqbiol:is>
              <bqbiol:hasProperty>
                <rdf:Bag>
                  <rdf:li rdf:resource="http://identifiers.org/sbo/SBO:0000247"/>
                </rdf:Bag>
              </bqbiol:hasProperty>
            </rdf:Description>
          </rdf:RDF>
        </annotation>
      </species>
      <species metaid="M_adocbl__91__e__93__" sboTerm="SBO:0000247" id="M_adocbl__91__e__93__" name="Adenosylcobalamin" compartment="e" hasOnlySubstanceUnits="false" boundaryCondition="false" constant="false" fbc:charge="0" fbc:chemicalFormula="C72H100CoN18O17P">
        <annotation xmlns:sbml="http://www.sbml.org/sbml/level3/version1/core">
          <rdf:RDF xmlns:rdf="http://www.w3.org/1999/02/22-rdf-syntax-ns#" xmlns:dcterms="http://purl.org/dc/terms/" xmlns:vCard="http://www.w3.org/2001/vcard-rdf/3.0#" xmlns:vCard4="http://www.w3.org/2006/vcard/ns#" xmlns:bqbiol="http://biomodels.net/biology-qualifiers/" xmlns:bqmodel="http://biomodels.net/model-qualifiers/">
            <rdf:Description rdf:about="#M_adocbl__91__e__93__">
              <bqbiol:is>
                <rdf:Bag>
                  <rdf:li rdf:resource="http://identifiers.org/inchi_key/ZIHHMGTYZOSFRC-QRVZQHAISA-N"/>
                  <rdf:li rdf:resource="http://identifiers.org/kegg.drug/D00042"/>
                  <rdf:li rdf:resource="http://identifiers.org/reactome.compound/3159297"/>
                  <rdf:li rdf:resource="http://identifiers.org/bigg.metabolite/adocbl"/>
                  <rdf:li rdf:resource="http://identifiers.org/biocyc/META:ADENOSYLCOBALAMIN"/>
                  <rdf:li rdf:resource="http://identifiers.org/hmdb/HMDB02086"/>
                  <rdf:li rdf:resource="http://identifiers.org/kegg.compound/C00194"/>
                  <rdf:li rdf:resource="http://identifiers.org/metanetx.chemical/MNXM90703"/>
                  <rdf:li rdf:resource="http://identifiers.org/seed.compound/cpd00166"/>
                </rdf:Bag>
              </bqbiol:is>
              <bqbiol:hasProperty>
                <rdf:Bag>
                  <rdf:li rdf:resource="http://identifiers.org/sbo/SBO:0000247"/>
                </rdf:Bag>
              </bqbiol:hasProperty>
            </rdf:Description>
          </rdf:RDF>
        </annotation>
      </species>
      <species metaid="M_iscu_2fe2s__91__c__93__" sboTerm="SBO:0000247" id="M_iscu_2fe2s__91__c__93__" name="IscU with bound [2Fe-2S] cluster" compartment="c" hasOnlySubstanceUnits="false" boundaryCondition="false" constant="false" fbc:charge="-2" fbc:chemicalFormula="H4O2S8Fe2R">
        <annotation xmlns:sbml="http://www.sbml.org/sbml/level3/version1/core">
          <rdf:RDF xmlns:rdf="http://www.w3.org/1999/02/22-rdf-syntax-ns#" xmlns:dcterms="http://purl.org/dc/terms/" xmlns:vCard="http://www.w3.org/2001/vcard-rdf/3.0#" xmlns:vCard4="http://www.w3.org/2006/vcard/ns#" xmlns:bqbiol="http://biomodels.net/biology-qualifiers/" xmlns:bqmodel="http://biomodels.net/model-qualifiers/">
            <rdf:Description rdf:about="#M_iscu_2fe2s__91__c__93__">
              <bqbiol:is>
                <rdf:Bag>
                  <rdf:li rdf:resource="http://identifiers.org/bigg.metabolite/iscu_2fe2s"/>
                  <rdf:li rdf:resource="http://identifiers.org/metanetx.chemical/MNXM147129"/>
                </rdf:Bag>
              </bqbiol:is>
              <bqbiol:hasProperty>
                <rdf:Bag>
                  <rdf:li rdf:resource="http://identifiers.org/sbo/SBO:0000247"/>
                </rdf:Bag>
              </bqbiol:hasProperty>
            </rdf:Description>
          </rdf:RDF>
        </annotation>
      </species>
      <species metaid="M_frulysp__91__c__93__" sboTerm="SBO:0000247" id="M_frulysp__91__c__93__" name="Fructoselysine Phosphate" compartment="c" hasOnlySubstanceUnits="false" boundaryCondition="false" constant="false" fbc:charge="-1" fbc:chemicalFormula="C12H24N2O10P">
        <annotation xmlns:sbml="http://www.sbml.org/sbml/level3/version1/core">
          <rdf:RDF xmlns:rdf="http://www.w3.org/1999/02/22-rdf-syntax-ns#" xmlns:dcterms="http://purl.org/dc/terms/" xmlns:vCard="http://www.w3.org/2001/vcard-rdf/3.0#" xmlns:vCard4="http://www.w3.org/2006/vcard/ns#" xmlns:bqbiol="http://biomodels.net/biology-qualifiers/" xmlns:bqmodel="http://biomodels.net/model-qualifiers/">
            <rdf:Description rdf:about="#M_frulysp__91__c__93__">
              <bqbiol:is>
                <rdf:Bag>
                  <rdf:li rdf:resource="http://identifiers.org/bigg.metabolite/frulysp"/>
                  <rdf:li rdf:resource="http://identifiers.org/metanetx.chemical/MNXM11605"/>
                  <rdf:li rdf:resource="http://identifiers.org/seed.compound/cpd15467"/>
                </rdf:Bag>
              </bqbiol:is>
              <bqbiol:hasProperty>
                <rdf:Bag>
                  <rdf:li rdf:resource="http://identifiers.org/sbo/SBO:0000247"/>
                </rdf:Bag>
              </bqbiol:hasProperty>
            </rdf:Description>
          </rdf:RDF>
        </annotation>
      </species>
      <species metaid="M_dump__91__p__93__" sboTerm="SBO:0000247" id="M_dump__91__p__93__" name="DUMP C9H11N2O8P" compartment="p" hasOnlySubstanceUnits="false" boundaryCondition="false" constant="false" fbc:charge="-2" fbc:chemicalFormula="C9H11N2O8P">
        <annotation xmlns:sbml="http://www.sbml.org/sbml/level3/version1/core">
          <rdf:RDF xmlns:rdf="http://www.w3.org/1999/02/22-rdf-syntax-ns#" xmlns:dcterms="http://purl.org/dc/terms/" xmlns:vCard="http://www.w3.org/2001/vcard-rdf/3.0#" xmlns:vCard4="http://www.w3.org/2006/vcard/ns#" xmlns:bqbiol="http://biomodels.net/biology-qualifiers/" xmlns:bqmodel="http://biomodels.net/model-qualifiers/">
            <rdf:Description rdf:about="#M_dump__91__p__93__">
              <bqbiol:is>
                <rdf:Bag>
                  <rdf:li rdf:resource="http://identifiers.org/inchi_key/JSRLJPSBLDHEIO-SHYZEUOFSA-L"/>
                  <rdf:li rdf:resource="http://identifiers.org/reactome.compound/109382"/>
                  <rdf:li rdf:resource="http://identifiers.org/reactome.compound/ 500742"/>
                  <rdf:li rdf:resource="http://identifiers.org/sabiork/1334"/>
                  <rdf:li rdf:resource="http://identifiers.org/bigg.metabolite/dump"/>
                  <rdf:li rdf:resource="http://identifiers.org/biocyc/META:DUMP"/>
                  <rdf:li rdf:resource="http://identifiers.org/chebi/CHEBI:19263"/>
                  <rdf:li rdf:resource="http://identifiers.org/chebi/CHEBI:14094"/>
                  <rdf:li rdf:resource="http://identifiers.org/chebi/CHEBI:46288"/>
                  <rdf:li rdf:resource="http://identifiers.org/chebi/CHEBI:246422"/>
                  <rdf:li rdf:resource="http://identifiers.org/chebi/CHEBI:47722"/>
                  <rdf:li rdf:resource="http://identifiers.org/chebi/CHEBI:17622"/>
                  <rdf:li rdf:resource="http://identifiers.org/chebi/CHEBI:42245"/>
                  <rdf:li rdf:resource="http://identifiers.org/chebi/CHEBI:46286"/>
                  <rdf:li rdf:resource="http://identifiers.org/chebi/CHEBI:10532"/>
                  <rdf:li rdf:resource="http://identifiers.org/hmdb/HMDB01409"/>
                  <rdf:li rdf:resource="http://identifiers.org/kegg.compound/C00365"/>
                  <rdf:li rdf:resource="http://identifiers.org/metanetx.chemical/MNXM234"/>
                  <rdf:li rdf:resource="http://identifiers.org/seed.compound/cpd00299"/>
                </rdf:Bag>
              </bqbiol:is>
              <bqbiol:hasProperty>
                <rdf:Bag>
                  <rdf:li rdf:resource="http://identifiers.org/sbo/SBO:0000247"/>
                </rdf:Bag>
              </bqbiol:hasProperty>
            </rdf:Description>
          </rdf:RDF>
        </annotation>
      </species>
      <species metaid="M_novbcn__91__e__93__" sboTerm="SBO:0000247" id="M_novbcn__91__e__93__" name="Novobiocin" compartment="e" hasOnlySubstanceUnits="false" boundaryCondition="false" constant="false" fbc:charge="0" fbc:chemicalFormula="C31H36N2O11">
        <annotation xmlns:sbml="http://www.sbml.org/sbml/level3/version1/core">
          <rdf:RDF xmlns:rdf="http://www.w3.org/1999/02/22-rdf-syntax-ns#" xmlns:dcterms="http://purl.org/dc/terms/" xmlns:vCard="http://www.w3.org/2001/vcard-rdf/3.0#" xmlns:vCard4="http://www.w3.org/2006/vcard/ns#" xmlns:bqbiol="http://biomodels.net/biology-qualifiers/" xmlns:bqmodel="http://biomodels.net/model-qualifiers/">
            <rdf:Description rdf:about="#M_novbcn__91__e__93__">
              <bqbiol:is>
                <rdf:Bag>
                  <rdf:li rdf:resource="http://identifiers.org/inchi_key/YJQPYGGHQPGBLI-KGSXXDOSSA-M"/>
                  <rdf:li rdf:resource="http://identifiers.org/bigg.metabolite/novbcn"/>
                  <rdf:li rdf:resource="http://identifiers.org/biocyc/META:CPD-15417"/>
                  <rdf:li rdf:resource="http://identifiers.org/chebi/CHEBI:25597"/>
                  <rdf:li rdf:resource="http://identifiers.org/chebi/CHEBI:44505"/>
                  <rdf:li rdf:resource="http://identifiers.org/chebi/CHEBI:7644"/>
                  <rdf:li rdf:resource="http://identifiers.org/chebi/CHEBI:28368"/>
                  <rdf:li rdf:resource="http://identifiers.org/chebi/CHEBI:71339"/>
                  <rdf:li rdf:resource="http://identifiers.org/hmdb/HMDB15185"/>
                  <rdf:li rdf:resource="http://identifiers.org/kegg.compound/C05080"/>
                  <rdf:li rdf:resource="http://identifiers.org/metanetx.chemical/MNXM65002"/>
                  <rdf:li rdf:resource="http://identifiers.org/seed.compound/cpd03032"/>
                </rdf:Bag>
              </bqbiol:is>
              <bqbiol:hasProperty>
                <rdf:Bag>
                  <rdf:li rdf:resource="http://identifiers.org/sbo/SBO:0000247"/>
                </rdf:Bag>
              </bqbiol:hasProperty>
            </rdf:Description>
          </rdf:RDF>
        </annotation>
      </species>
      <species metaid="M_feenter__91__e__93__" sboTerm="SBO:0000247" id="M_feenter__91__e__93__" name="Fe-enterobactin" compartment="e" hasOnlySubstanceUnits="false" boundaryCondition="false" constant="false" fbc:charge="3" fbc:chemicalFormula="C30H27FeN3O15">
        <annotation xmlns:sbml="http://www.sbml.org/sbml/level3/version1/core">
          <rdf:RDF xmlns:rdf="http://www.w3.org/1999/02/22-rdf-syntax-ns#" xmlns:dcterms="http://purl.org/dc/terms/" xmlns:vCard="http://www.w3.org/2001/vcard-rdf/3.0#" xmlns:vCard4="http://www.w3.org/2006/vcard/ns#" xmlns:bqbiol="http://biomodels.net/biology-qualifiers/" xmlns:bqmodel="http://biomodels.net/model-qualifiers/">
            <rdf:Description rdf:about="#M_feenter__91__e__93__">
              <bqbiol:is>
                <rdf:Bag>
                  <rdf:li rdf:resource="http://identifiers.org/inchi_key/NGILTSZTOFYVBF-UVJOBNTFSA-H"/>
                  <rdf:li rdf:resource="http://identifiers.org/reactome.compound/1222421"/>
                  <rdf:li rdf:resource="http://identifiers.org/bigg.metabolite/feenter"/>
                  <rdf:li rdf:resource="http://identifiers.org/chebi/CHEBI:4993"/>
                  <rdf:li rdf:resource="http://identifiers.org/chebi/CHEBI:38151"/>
                  <rdf:li rdf:resource="http://identifiers.org/chebi/CHEBI:28199"/>
                  <rdf:li rdf:resource="http://identifiers.org/chebi/CHEBI:70745"/>
                  <rdf:li rdf:resource="http://identifiers.org/chebi/CHEBI:21133"/>
                  <rdf:li rdf:resource="http://identifiers.org/kegg.compound/C06230"/>
                  <rdf:li rdf:resource="http://identifiers.org/metanetx.chemical/MNXM7354"/>
                </rdf:Bag>
              </bqbiol:is>
              <bqbiol:hasProperty>
                <rdf:Bag>
                  <rdf:li rdf:resource="http://identifiers.org/sbo/SBO:0000247"/>
                </rdf:Bag>
              </bqbiol:hasProperty>
            </rdf:Description>
          </rdf:RDF>
        </annotation>
      </species>
      <species metaid="M_eca4und__91__p__93__" sboTerm="SBO:0000247" id="M_eca4und__91__p__93__" name="(enterobacterial common antigen)x4 undecaprenyl-diphosphate" compartment="p" hasOnlySubstanceUnits="false" boundaryCondition="false" constant="false" fbc:charge="-6" fbc:chemicalFormula="C151H234N12O67P2">
        <annotation xmlns:sbml="http://www.sbml.org/sbml/level3/version1/core">
          <rdf:RDF xmlns:rdf="http://www.w3.org/1999/02/22-rdf-syntax-ns#" xmlns:dcterms="http://purl.org/dc/terms/" xmlns:vCard="http://www.w3.org/2001/vcard-rdf/3.0#" xmlns:vCard4="http://www.w3.org/2006/vcard/ns#" xmlns:bqbiol="http://biomodels.net/biology-qualifiers/" xmlns:bqmodel="http://biomodels.net/model-qualifiers/">
            <rdf:Description rdf:about="#M_eca4und__91__p__93__">
              <bqbiol:is>
                <rdf:Bag>
                  <rdf:li rdf:resource="http://identifiers.org/inchi_key/CVYQIROAIKSYLV-HBQGRVRBSA-H"/>
                  <rdf:li rdf:resource="http://identifiers.org/bigg.metabolite/eca4und"/>
                  <rdf:li rdf:resource="http://identifiers.org/metanetx.chemical/MNXM6545"/>
                  <rdf:li rdf:resource="http://identifiers.org/seed.compound/cpd15458"/>
                </rdf:Bag>
              </bqbiol:is>
              <bqbiol:hasProperty>
                <rdf:Bag>
                  <rdf:li rdf:resource="http://identifiers.org/sbo/SBO:0000247"/>
                </rdf:Bag>
              </bqbiol:hasProperty>
            </rdf:Description>
          </rdf:RDF>
        </annotation>
      </species>
      <species metaid="M_gg4abut__91__c__93__" sboTerm="SBO:0000247" id="M_gg4abut__91__c__93__" name="Gamma-glutamyl-gamma aminobutyric acid" compartment="c" hasOnlySubstanceUnits="false" boundaryCondition="false" constant="false" fbc:charge="-1" fbc:chemicalFormula="C9H15O5N2">
        <annotation xmlns:sbml="http://www.sbml.org/sbml/level3/version1/core">
          <rdf:RDF xmlns:rdf="http://www.w3.org/1999/02/22-rdf-syntax-ns#" xmlns:dcterms="http://purl.org/dc/terms/" xmlns:vCard="http://www.w3.org/2001/vcard-rdf/3.0#" xmlns:vCard4="http://www.w3.org/2006/vcard/ns#" xmlns:bqbiol="http://biomodels.net/biology-qualifiers/" xmlns:bqmodel="http://biomodels.net/model-qualifiers/">
            <rdf:Description rdf:about="#M_gg4abut__91__c__93__">
              <bqbiol:is>
                <rdf:Bag>
                  <rdf:li rdf:resource="http://identifiers.org/inchi_key/MKYPKZSGLSOGLL-LURJTMIESA-M"/>
                  <rdf:li rdf:resource="http://identifiers.org/bigg.metabolite/gg4abut"/>
                  <rdf:li rdf:resource="http://identifiers.org/biocyc/META:CPD-9000"/>
                  <rdf:li rdf:resource="http://identifiers.org/chebi/CHEBI:49260"/>
                  <rdf:li rdf:resource="http://identifiers.org/chebi/CHEBI:58800"/>
                  <rdf:li rdf:resource="http://identifiers.org/hmdb/HMDB12161"/>
                  <rdf:li rdf:resource="http://identifiers.org/kegg.compound/C15767"/>
                  <rdf:li rdf:resource="http://identifiers.org/metanetx.chemical/MNXM1406"/>
                  <rdf:li rdf:resource="http://identifiers.org/seed.compound/cpd11408"/>
                </rdf:Bag>
              </bqbiol:is>
              <bqbiol:hasProperty>
                <rdf:Bag>
                  <rdf:li rdf:resource="http://identifiers.org/sbo/SBO:0000247"/>
                </rdf:Bag>
              </bqbiol:hasProperty>
            </rdf:Description>
          </rdf:RDF>
        </annotation>
      </species>
      <species metaid="M_flxr__91__c__93__" sboTerm="SBO:0000247" id="M_flxr__91__c__93__" name="Flavodoxin reduced" compartment="c" hasOnlySubstanceUnits="false" boundaryCondition="false" constant="false" fbc:charge="-1" fbc:chemicalFormula="XH">
        <annotation xmlns:sbml="http://www.sbml.org/sbml/level3/version1/core">
          <rdf:RDF xmlns:rdf="http://www.w3.org/1999/02/22-rdf-syntax-ns#" xmlns:dcterms="http://purl.org/dc/terms/" xmlns:vCard="http://www.w3.org/2001/vcard-rdf/3.0#" xmlns:vCard4="http://www.w3.org/2006/vcard/ns#" xmlns:bqbiol="http://biomodels.net/biology-qualifiers/" xmlns:bqmodel="http://biomodels.net/model-qualifiers/">
            <rdf:Description rdf:about="#M_flxr__91__c__93__">
              <bqbiol:is>
                <rdf:Bag>
                  <rdf:li rdf:resource="http://identifiers.org/bigg.metabolite/flxr"/>
                  <rdf:li rdf:resource="http://identifiers.org/metanetx.chemical/MNXM6271"/>
                  <rdf:li rdf:resource="http://identifiers.org/seed.compound/cpd15465"/>
                </rdf:Bag>
              </bqbiol:is>
              <bqbiol:hasProperty>
                <rdf:Bag>
                  <rdf:li rdf:resource="http://identifiers.org/sbo/SBO:0000247"/>
                </rdf:Bag>
              </bqbiol:hasProperty>
            </rdf:Description>
          </rdf:RDF>
        </annotation>
      </species>
      <species metaid="M_pa160__91__c__93__" sboTerm="SBO:0000247" id="M_pa160__91__c__93__" name="1,2-dihexadecanoyl-sn-glycerol 3-phosphate" compartment="c" hasOnlySubstanceUnits="false" boundaryCondition="false" constant="false" fbc:charge="-2" fbc:chemicalFormula="C35H67O8P1">
        <notes>
          <body xmlns="http://www.w3.org/1999/xhtml">
            <p>SLMID:000000808</p>
          </body>
        </notes>
        <annotation xmlns:sbml="http://www.sbml.org/sbml/level3/version1/core">
          <rdf:RDF xmlns:rdf="http://www.w3.org/1999/02/22-rdf-syntax-ns#" xmlns:dcterms="http://purl.org/dc/terms/" xmlns:vCard="http://www.w3.org/2001/vcard-rdf/3.0#" xmlns:vCard4="http://www.w3.org/2006/vcard/ns#" xmlns:bqbiol="http://biomodels.net/biology-qualifiers/" xmlns:bqmodel="http://biomodels.net/model-qualifiers/">
            <rdf:Description rdf:about="#M_pa160__91__c__93__">
              <bqbiol:is>
                <rdf:Bag>
                  <rdf:li rdf:resource="http://identifiers.org/inchi_key/PORPENFLTBBHSG-MGBGTMOVSA-L"/>
                  <rdf:li rdf:resource="http://identifiers.org/bigg.metabolite/pa160"/>
                  <rdf:li rdf:resource="http://identifiers.org/biocyc/META:CPD0-1422"/>
                  <rdf:li rdf:resource="http://identifiers.org/chebi/CHEBI:72859"/>
                  <rdf:li rdf:resource="http://identifiers.org/chebi/CHEBI:73246"/>
                  <rdf:li rdf:resource="http://identifiers.org/hmdb/HMDB00674"/>
                  <rdf:li rdf:resource="http://identifiers.org/hmdb/HMDB07857"/>
                  <rdf:li rdf:resource="http://identifiers.org/lipidmaps/LMGP10010027"/>
                  <rdf:li rdf:resource="http://identifiers.org/metanetx.chemical/MNXM17312"/>
                  <rdf:li rdf:resource="http://identifiers.org/seed.compound/cpd26147"/>
                  <rdf:li rdf:resource="http://identifiers.org/seed.compound/cpd15524"/>
                </rdf:Bag>
              </bqbiol:is>
              <bqbiol:hasProperty>
                <rdf:Bag>
                  <rdf:li rdf:resource="http://identifiers.org/sbo/SBO:0000247"/>
                </rdf:Bag>
              </bqbiol:hasProperty>
            </rdf:Description>
          </rdf:RDF>
        </annotation>
      </species>
      <species metaid="M_lcts__91__c__93__" sboTerm="SBO:0000247" id="M_lcts__91__c__93__" name="Lactose C12H22O11" compartment="c" hasOnlySubstanceUnits="false" boundaryCondition="false" constant="false" fbc:charge="0" fbc:chemicalFormula="C12H22O11">
        <annotation xmlns:sbml="http://www.sbml.org/sbml/level3/version1/core">
          <rdf:RDF xmlns:rdf="http://www.w3.org/1999/02/22-rdf-syntax-ns#" xmlns:dcterms="http://purl.org/dc/terms/" xmlns:vCard="http://www.w3.org/2001/vcard-rdf/3.0#" xmlns:vCard4="http://www.w3.org/2006/vcard/ns#" xmlns:bqbiol="http://biomodels.net/biology-qualifiers/" xmlns:bqmodel="http://biomodels.net/model-qualifiers/">
            <rdf:Description rdf:about="#M_lcts__91__c__93__">
              <bqbiol:is>
                <rdf:Bag>
                  <rdf:li rdf:resource="http://identifiers.org/inchi_key/GUBGYTABKSRVRQ-QKKXKWKRSA-N"/>
                  <rdf:li rdf:resource="http://identifiers.org/kegg.drug/D00046"/>
                  <rdf:li rdf:resource="http://identifiers.org/kegg.glycan/G10504"/>
                  <rdf:li rdf:resource="http://identifiers.org/sabiork/1376"/>
                  <rdf:li rdf:resource="http://identifiers.org/sabiork/ 104"/>
                  <rdf:li rdf:resource="http://identifiers.org/bigg.metabolite/lcts"/>
                  <rdf:li rdf:resource="http://identifiers.org/biocyc/META:CPD-15971"/>
                  <rdf:li rdf:resource="http://identifiers.org/biocyc/META:CPD-15972"/>
                  <rdf:li rdf:resource="http://identifiers.org/chebi/CHEBI:14497"/>
                  <rdf:li rdf:resource="http://identifiers.org/chebi/CHEBI:10296"/>
                  <rdf:li rdf:resource="http://identifiers.org/chebi/CHEBI:10428"/>
                  <rdf:li rdf:resource="http://identifiers.org/chebi/CHEBI:25005"/>
                  <rdf:li rdf:resource="http://identifiers.org/chebi/CHEBI:27968"/>
                  <rdf:li rdf:resource="http://identifiers.org/chebi/CHEBI:36218"/>
                  <rdf:li rdf:resource="http://identifiers.org/chebi/CHEBI:22846"/>
                  <rdf:li rdf:resource="http://identifiers.org/chebi/CHEBI:22760"/>
                  <rdf:li rdf:resource="http://identifiers.org/chebi/CHEBI:10380"/>
                  <rdf:li rdf:resource="http://identifiers.org/chebi/CHEBI:613009"/>
                  <rdf:li rdf:resource="http://identifiers.org/chebi/CHEBI:35463"/>
                  <rdf:li rdf:resource="http://identifiers.org/chebi/CHEBI:17716"/>
                  <rdf:li rdf:resource="http://identifiers.org/chebi/CHEBI:43665"/>
                  <rdf:li rdf:resource="http://identifiers.org/chebi/CHEBI:27755"/>
                  <rdf:li rdf:resource="http://identifiers.org/chebi/CHEBI:22460"/>
                  <rdf:li rdf:resource="http://identifiers.org/chebi/CHEBI:28577"/>
                  <rdf:li rdf:resource="http://identifiers.org/hmdb/HMDB41627"/>
                  <rdf:li rdf:resource="http://identifiers.org/kegg.compound/C00243"/>
                  <rdf:li rdf:resource="http://identifiers.org/kegg.compound/C01970"/>
                  <rdf:li rdf:resource="http://identifiers.org/metanetx.chemical/MNXM362"/>
                  <rdf:li rdf:resource="http://identifiers.org/seed.compound/cpd03809"/>
                  <rdf:li rdf:resource="http://identifiers.org/seed.compound/cpd00208"/>
                  <rdf:li rdf:resource="http://identifiers.org/seed.compound/cpd01354"/>
                </rdf:Bag>
              </bqbiol:is>
              <bqbiol:hasProperty>
                <rdf:Bag>
                  <rdf:li rdf:resource="http://identifiers.org/sbo/SBO:0000247"/>
                </rdf:Bag>
              </bqbiol:hasProperty>
            </rdf:Description>
          </rdf:RDF>
        </annotation>
      </species>
      <species metaid="M_arbtn__91__e__93__" sboTerm="SBO:0000247" id="M_arbtn__91__e__93__" name="Aerobactin minus Fe3" compartment="e" hasOnlySubstanceUnits="false" boundaryCondition="false" constant="false" fbc:charge="-3" fbc:chemicalFormula="C22H33N4O13">
        <annotation xmlns:sbml="http://www.sbml.org/sbml/level3/version1/core">
          <rdf:RDF xmlns:rdf="http://www.w3.org/1999/02/22-rdf-syntax-ns#" xmlns:dcterms="http://purl.org/dc/terms/" xmlns:vCard="http://www.w3.org/2001/vcard-rdf/3.0#" xmlns:vCard4="http://www.w3.org/2006/vcard/ns#" xmlns:bqbiol="http://biomodels.net/biology-qualifiers/" xmlns:bqmodel="http://biomodels.net/model-qualifiers/">
            <rdf:Description rdf:about="#M_arbtn__91__e__93__">
              <bqbiol:is>
                <rdf:Bag>
                  <rdf:li rdf:resource="http://identifiers.org/bigg.metabolite/arbtn"/>
                  <rdf:li rdf:resource="http://identifiers.org/metanetx.chemical/MNXM96506"/>
                  <rdf:li rdf:resource="http://identifiers.org/seed.compound/cpd15411"/>
                </rdf:Bag>
              </bqbiol:is>
              <bqbiol:hasProperty>
                <rdf:Bag>
                  <rdf:li rdf:resource="http://identifiers.org/sbo/SBO:0000247"/>
                </rdf:Bag>
              </bqbiol:hasProperty>
            </rdf:Description>
          </rdf:RDF>
        </annotation>
      </species>
      <species metaid="M_cdpdhdec9eg__91__c__93__" sboTerm="SBO:0000247" id="M_cdpdhdec9eg__91__c__93__" name="CDP-1,2-dihexadec-9-enoylglycerol" compartment="c" hasOnlySubstanceUnits="false" boundaryCondition="false" constant="false" fbc:charge="-2" fbc:chemicalFormula="C44H75N3O15P2">
        <annotation xmlns:sbml="http://www.sbml.org/sbml/level3/version1/core">
          <rdf:RDF xmlns:rdf="http://www.w3.org/1999/02/22-rdf-syntax-ns#" xmlns:dcterms="http://purl.org/dc/terms/" xmlns:vCard="http://www.w3.org/2001/vcard-rdf/3.0#" xmlns:vCard4="http://www.w3.org/2006/vcard/ns#" xmlns:bqbiol="http://biomodels.net/biology-qualifiers/" xmlns:bqmodel="http://biomodels.net/model-qualifiers/">
            <rdf:Description rdf:about="#M_cdpdhdec9eg__91__c__93__">
              <bqbiol:is>
                <rdf:Bag>
                  <rdf:li rdf:resource="http://identifiers.org/inchi_key/LBKBJHVQQNUXGQ-BQUKFSKHSA-L"/>
                  <rdf:li rdf:resource="http://identifiers.org/bigg.metabolite/cdpdhdec9eg"/>
                  <rdf:li rdf:resource="http://identifiers.org/chebi/CHEBI:104012"/>
                  <rdf:li rdf:resource="http://identifiers.org/metanetx.chemical/MNXM4508"/>
                  <rdf:li rdf:resource="http://identifiers.org/seed.compound/cpd15418"/>
                </rdf:Bag>
              </bqbiol:is>
              <bqbiol:hasProperty>
                <rdf:Bag>
                  <rdf:li rdf:resource="http://identifiers.org/sbo/SBO:0000247"/>
                </rdf:Bag>
              </bqbiol:hasProperty>
            </rdf:Description>
          </rdf:RDF>
        </annotation>
      </species>
      <species metaid="M_aso3__91__c__93__" sboTerm="SBO:0000247" id="M_aso3__91__c__93__" name="Arsenite" compartment="c" hasOnlySubstanceUnits="false" boundaryCondition="false" constant="false" fbc:charge="-3" fbc:chemicalFormula="AsO3">
        <annotation xmlns:sbml="http://www.sbml.org/sbml/level3/version1/core">
          <rdf:RDF xmlns:rdf="http://www.w3.org/1999/02/22-rdf-syntax-ns#" xmlns:dcterms="http://purl.org/dc/terms/" xmlns:vCard="http://www.w3.org/2001/vcard-rdf/3.0#" xmlns:vCard4="http://www.w3.org/2006/vcard/ns#" xmlns:bqbiol="http://biomodels.net/biology-qualifiers/" xmlns:bqmodel="http://biomodels.net/model-qualifiers/">
            <rdf:Description rdf:about="#M_aso3__91__c__93__">
              <bqbiol:is>
                <rdf:Bag>
                  <rdf:li rdf:resource="http://identifiers.org/inchi_key/AQLMHYSWFMLWBS-UHFFFAOYSA-N"/>
                  <rdf:li rdf:resource="http://identifiers.org/reactome.compound/5696216"/>
                  <rdf:li rdf:resource="http://identifiers.org/sabiork/8854"/>
                  <rdf:li rdf:resource="http://identifiers.org/bigg.metabolite/aso3"/>
                  <rdf:li rdf:resource="http://identifiers.org/biocyc/META:CPD0-2040"/>
                  <rdf:li rdf:resource="http://identifiers.org/biocyc/META:CPD-763"/>
                  <rdf:li rdf:resource="http://identifiers.org/chebi/CHEBI:2846"/>
                  <rdf:li rdf:resource="http://identifiers.org/chebi/CHEBI:22635"/>
                  <rdf:li rdf:resource="http://identifiers.org/chebi/CHEBI:49899"/>
                  <rdf:li rdf:resource="http://identifiers.org/chebi/CHEBI:13857"/>
                  <rdf:li rdf:resource="http://identifiers.org/chebi/CHEBI:49900"/>
                  <rdf:li rdf:resource="http://identifiers.org/chebi/CHEBI:29243"/>
                  <rdf:li rdf:resource="http://identifiers.org/chebi/CHEBI:29866"/>
                  <rdf:li rdf:resource="http://identifiers.org/chebi/CHEBI:29242"/>
                  <rdf:li rdf:resource="http://identifiers.org/envipath/32de3cf4-e3e6-4168-956e-32fa5ddb0ce1/compound/42d95b9b-3aca-45eb-a99d-ef775cb20524"/>
                  <rdf:li rdf:resource="http://identifiers.org/hmdb/HMDB11620"/>
                  <rdf:li rdf:resource="http://identifiers.org/kegg.compound/C06697"/>
                  <rdf:li rdf:resource="http://identifiers.org/metanetx.chemical/MNXM658"/>
                  <rdf:li rdf:resource="http://identifiers.org/seed.compound/cpd26385"/>
                  <rdf:li rdf:resource="http://identifiers.org/seed.compound/cpd04098"/>
                </rdf:Bag>
              </bqbiol:is>
              <bqbiol:hasProperty>
                <rdf:Bag>
                  <rdf:li rdf:resource="http://identifiers.org/sbo/SBO:0000247"/>
                </rdf:Bag>
              </bqbiol:hasProperty>
            </rdf:Description>
          </rdf:RDF>
        </annotation>
      </species>
      <species metaid="M_progly__91__c__93__" sboTerm="SBO:0000247" id="M_progly__91__c__93__" name="L-Prolinylglycine" compartment="c" hasOnlySubstanceUnits="false" boundaryCondition="false" constant="false" fbc:charge="0" fbc:chemicalFormula="C7H12N2O3">
        <annotation xmlns:sbml="http://www.sbml.org/sbml/level3/version1/core">
          <rdf:RDF xmlns:rdf="http://www.w3.org/1999/02/22-rdf-syntax-ns#" xmlns:dcterms="http://purl.org/dc/terms/" xmlns:vCard="http://www.w3.org/2001/vcard-rdf/3.0#" xmlns:vCard4="http://www.w3.org/2006/vcard/ns#" xmlns:bqbiol="http://biomodels.net/biology-qualifiers/" xmlns:bqmodel="http://biomodels.net/model-qualifiers/">
            <rdf:Description rdf:about="#M_progly__91__c__93__">
              <bqbiol:is>
                <rdf:Bag>
                  <rdf:li rdf:resource="http://identifiers.org/inchi_key/RNKSNIBMTUYWSH-YFKPBYRVSA-N"/>
                  <rdf:li rdf:resource="http://identifiers.org/bigg.metabolite/progly"/>
                  <rdf:li rdf:resource="http://identifiers.org/biocyc/META:CPD0-2182"/>
                  <rdf:li rdf:resource="http://identifiers.org/chebi/CHEBI:61696"/>
                  <rdf:li rdf:resource="http://identifiers.org/chebi/CHEBI:61695"/>
                  <rdf:li rdf:resource="http://identifiers.org/chebi/CHEBI:73594"/>
                  <rdf:li rdf:resource="http://identifiers.org/metanetx.chemical/MNXM7481"/>
                  <rdf:li rdf:resource="http://identifiers.org/seed.compound/cpd15551"/>
                </rdf:Bag>
              </bqbiol:is>
              <bqbiol:hasProperty>
                <rdf:Bag>
                  <rdf:li rdf:resource="http://identifiers.org/sbo/SBO:0000247"/>
                </rdf:Bag>
              </bqbiol:hasProperty>
            </rdf:Description>
          </rdf:RDF>
        </annotation>
      </species>
      <species metaid="M_3ohdcoa__91__c__93__" sboTerm="SBO:0000247" id="M_3ohdcoa__91__c__93__" name="3-Oxohexadecanoyl-CoA" compartment="c" hasOnlySubstanceUnits="false" boundaryCondition="false" constant="false" fbc:charge="-4" fbc:chemicalFormula="C37H60N7O18P3S">
        <notes>
          <body xmlns="http://www.w3.org/1999/xhtml">
            <p>SLMID:000000869</p>
          </body>
        </notes>
        <annotation xmlns:sbml="http://www.sbml.org/sbml/level3/version1/core">
          <rdf:RDF xmlns:rdf="http://www.w3.org/1999/02/22-rdf-syntax-ns#" xmlns:dcterms="http://purl.org/dc/terms/" xmlns:vCard="http://www.w3.org/2001/vcard-rdf/3.0#" xmlns:vCard4="http://www.w3.org/2006/vcard/ns#" xmlns:bqbiol="http://biomodels.net/biology-qualifiers/" xmlns:bqmodel="http://biomodels.net/model-qualifiers/">
            <rdf:Description rdf:about="#M_3ohdcoa__91__c__93__">
              <bqbiol:is>
                <rdf:Bag>
                  <rdf:li rdf:resource="http://identifiers.org/inchi_key/NQMPLXPCRJOSHL-BBECNAHFSA-J"/>
                  <rdf:li rdf:resource="http://identifiers.org/reactome.compound/77302"/>
                  <rdf:li rdf:resource="http://identifiers.org/sabiork/2736"/>
                  <rdf:li rdf:resource="http://identifiers.org/bigg.metabolite/3ohdcoa"/>
                  <rdf:li rdf:resource="http://identifiers.org/biocyc/META:3-OXOPALMITOYL-COA"/>
                  <rdf:li rdf:resource="http://identifiers.org/chebi/CHEBI:1647"/>
                  <rdf:li rdf:resource="http://identifiers.org/chebi/CHEBI:20176"/>
                  <rdf:li rdf:resource="http://identifiers.org/chebi/CHEBI:57349"/>
                  <rdf:li rdf:resource="http://identifiers.org/chebi/CHEBI:11875"/>
                  <rdf:li rdf:resource="http://identifiers.org/chebi/CHEBI:15491"/>
                  <rdf:li rdf:resource="http://identifiers.org/hmdb/HMDB06402"/>
                  <rdf:li rdf:resource="http://identifiers.org/kegg.compound/C05259"/>
                  <rdf:li rdf:resource="http://identifiers.org/lipidmaps/LMFA07050250"/>
                  <rdf:li rdf:resource="http://identifiers.org/metanetx.chemical/MNXM738"/>
                  <rdf:li rdf:resource="http://identifiers.org/seed.compound/cpd03114"/>
                </rdf:Bag>
              </bqbiol:is>
              <bqbiol:hasProperty>
                <rdf:Bag>
                  <rdf:li rdf:resource="http://identifiers.org/sbo/SBO:0000247"/>
                </rdf:Bag>
              </bqbiol:hasProperty>
            </rdf:Description>
          </rdf:RDF>
        </annotation>
      </species>
      <species metaid="M_clpn161__91__p__93__" sboTerm="SBO:0000247" id="M_clpn161__91__p__93__" name="Cardiolipin (tetrahexadec-9-enoyl, n-C16:1)" compartment="p" hasOnlySubstanceUnits="false" boundaryCondition="false" constant="false" fbc:charge="-2" fbc:chemicalFormula="C73H132O17P2">
        <annotation xmlns:sbml="http://www.sbml.org/sbml/level3/version1/core">
          <rdf:RDF xmlns:rdf="http://www.w3.org/1999/02/22-rdf-syntax-ns#" xmlns:dcterms="http://purl.org/dc/terms/" xmlns:vCard="http://www.w3.org/2001/vcard-rdf/3.0#" xmlns:vCard4="http://www.w3.org/2006/vcard/ns#" xmlns:bqbiol="http://biomodels.net/biology-qualifiers/" xmlns:bqmodel="http://biomodels.net/model-qualifiers/">
            <rdf:Description rdf:about="#M_clpn161__91__p__93__">
              <bqbiol:is>
                <rdf:Bag>
                  <rdf:li rdf:resource="http://identifiers.org/inchi_key/UYSHBKYVDAZLKJ-GMUISZSCSA-L"/>
                  <rdf:li rdf:resource="http://identifiers.org/bigg.metabolite/clpn161"/>
                  <rdf:li rdf:resource="http://identifiers.org/biocyc/META:CPD-19674"/>
                  <rdf:li rdf:resource="http://identifiers.org/chebi/CHEBI:104873"/>
                  <rdf:li rdf:resource="http://identifiers.org/metanetx.chemical/MNXM4501"/>
                </rdf:Bag>
              </bqbiol:is>
              <bqbiol:hasProperty>
                <rdf:Bag>
                  <rdf:li rdf:resource="http://identifiers.org/sbo/SBO:0000247"/>
                </rdf:Bag>
              </bqbiol:hasProperty>
            </rdf:Description>
          </rdf:RDF>
        </annotation>
      </species>
      <species metaid="M_1ddecg3p__91__p__93__" sboTerm="SBO:0000247" id="M_1ddecg3p__91__p__93__" name="1-dodecanoyl-sn-glycerol 3-phosphate" compartment="p" hasOnlySubstanceUnits="false" boundaryCondition="false" constant="false" fbc:charge="-2" fbc:chemicalFormula="C15H29O7P1">
        <notes>
          <body xmlns="http://www.w3.org/1999/xhtml">
            <p>SLMID:000000650</p>
          </body>
        </notes>
        <annotation xmlns:sbml="http://www.sbml.org/sbml/level3/version1/core">
          <rdf:RDF xmlns:rdf="http://www.w3.org/1999/02/22-rdf-syntax-ns#" xmlns:dcterms="http://purl.org/dc/terms/" xmlns:vCard="http://www.w3.org/2001/vcard-rdf/3.0#" xmlns:vCard4="http://www.w3.org/2006/vcard/ns#" xmlns:bqbiol="http://biomodels.net/biology-qualifiers/" xmlns:bqmodel="http://biomodels.net/model-qualifiers/">
            <rdf:Description rdf:about="#M_1ddecg3p__91__p__93__">
              <bqbiol:is>
                <rdf:Bag>
                  <rdf:li rdf:resource="http://identifiers.org/inchi_key/STTKJLVEXMKLNA-CQSZACIVSA-L"/>
                  <rdf:li rdf:resource="http://identifiers.org/bigg.metabolite/1ddecg3p"/>
                  <rdf:li rdf:resource="http://identifiers.org/biocyc/META:CPD0-2200"/>
                  <rdf:li rdf:resource="http://identifiers.org/chebi/CHEBI:72682"/>
                  <rdf:li rdf:resource="http://identifiers.org/chebi/CHEBI:62840"/>
                  <rdf:li rdf:resource="http://identifiers.org/hmdb/HMDB62319"/>
                  <rdf:li rdf:resource="http://identifiers.org/lipidmaps/LMGP10050015"/>
                  <rdf:li rdf:resource="http://identifiers.org/metanetx.chemical/MNXM4232"/>
                  <rdf:li rdf:resource="http://identifiers.org/seed.compound/cpd15325"/>
                </rdf:Bag>
              </bqbiol:is>
              <bqbiol:hasProperty>
                <rdf:Bag>
                  <rdf:li rdf:resource="http://identifiers.org/sbo/SBO:0000247"/>
                </rdf:Bag>
              </bqbiol:hasProperty>
            </rdf:Description>
          </rdf:RDF>
        </annotation>
      </species>
      <species metaid="M_gln__L__91__e__93__" sboTerm="SBO:0000247" id="M_gln__L__91__e__93__" name="L-Glutamine" compartment="e" hasOnlySubstanceUnits="false" boundaryCondition="false" constant="false" fbc:charge="0" fbc:chemicalFormula="C5H10N2O3">
        <annotation xmlns:sbml="http://www.sbml.org/sbml/level3/version1/core">
          <rdf:RDF xmlns:rdf="http://www.w3.org/1999/02/22-rdf-syntax-ns#" xmlns:dcterms="http://purl.org/dc/terms/" xmlns:vCard="http://www.w3.org/2001/vcard-rdf/3.0#" xmlns:vCard4="http://www.w3.org/2006/vcard/ns#" xmlns:bqbiol="http://biomodels.net/biology-qualifiers/" xmlns:bqmodel="http://biomodels.net/model-qualifiers/">
            <rdf:Description rdf:about="#M_gln__L__91__e__93__">
              <bqbiol:is>
                <rdf:Bag>
                  <rdf:li rdf:resource="http://identifiers.org/inchi_key/ZDXPYRJPNDTMRX-VKHMYHEASA-N"/>
                  <rdf:li rdf:resource="http://identifiers.org/kegg.drug/D00015"/>
                  <rdf:li rdf:resource="http://identifiers.org/reactome.compound/113522"/>
                  <rdf:li rdf:resource="http://identifiers.org/reactome.compound/ 212615"/>
                  <rdf:li rdf:resource="http://identifiers.org/reactome.compound/ 29472"/>
                  <rdf:li rdf:resource="http://identifiers.org/sabiork/2011"/>
                  <rdf:li rdf:resource="http://identifiers.org/sabiork/ 74"/>
                  <rdf:li rdf:resource="http://identifiers.org/bigg.metabolite/gln__L"/>
                  <rdf:li rdf:resource="http://identifiers.org/biocyc/META:GLN"/>
                  <rdf:li rdf:resource="http://identifiers.org/chebi/CHEBI:42943"/>
                  <rdf:li rdf:resource="http://identifiers.org/chebi/CHEBI:42899"/>
                  <rdf:li rdf:resource="http://identifiers.org/chebi/CHEBI:32679"/>
                  <rdf:li rdf:resource="http://identifiers.org/chebi/CHEBI:32678"/>
                  <rdf:li rdf:resource="http://identifiers.org/chebi/CHEBI:58359"/>
                  <rdf:li rdf:resource="http://identifiers.org/chebi/CHEBI:28300"/>
                  <rdf:li rdf:resource="http://identifiers.org/chebi/CHEBI:42812"/>
                  <rdf:li rdf:resource="http://identifiers.org/chebi/CHEBI:13110"/>
                  <rdf:li rdf:resource="http://identifiers.org/chebi/CHEBI:18050"/>
                  <rdf:li rdf:resource="http://identifiers.org/chebi/CHEBI:32666"/>
                  <rdf:li rdf:resource="http://identifiers.org/chebi/CHEBI:6227"/>
                  <rdf:li rdf:resource="http://identifiers.org/chebi/CHEBI:32665"/>
                  <rdf:li rdf:resource="http://identifiers.org/chebi/CHEBI:21308"/>
                  <rdf:li rdf:resource="http://identifiers.org/chebi/CHEBI:42814"/>
                  <rdf:li rdf:resource="http://identifiers.org/chebi/CHEBI:5432"/>
                  <rdf:li rdf:resource="http://identifiers.org/chebi/CHEBI:24316"/>
                  <rdf:li rdf:resource="http://identifiers.org/hmdb/HMDB00641"/>
                  <rdf:li rdf:resource="http://identifiers.org/kegg.compound/C00064"/>
                  <rdf:li rdf:resource="http://identifiers.org/kegg.compound/C00303"/>
                  <rdf:li rdf:resource="http://identifiers.org/metanetx.chemical/MNXM37"/>
                  <rdf:li rdf:resource="http://identifiers.org/seed.compound/cpd00253"/>
                  <rdf:li rdf:resource="http://identifiers.org/seed.compound/cpd00053"/>
                </rdf:Bag>
              </bqbiol:is>
              <bqbiol:hasProperty>
                <rdf:Bag>
                  <rdf:li rdf:resource="http://identifiers.org/sbo/SBO:0000247"/>
                </rdf:Bag>
              </bqbiol:hasProperty>
            </rdf:Description>
          </rdf:RDF>
        </annotation>
      </species>
      <species metaid="M_cpgn_un__91__e__93__" sboTerm="SBO:0000247" id="M_cpgn_un__91__e__93__" name="Coprogen unloaded (no Fe(III))" compartment="e" hasOnlySubstanceUnits="false" boundaryCondition="false" constant="false" fbc:charge="-4" fbc:chemicalFormula="C35H52N6O13">
        <annotation xmlns:sbml="http://www.sbml.org/sbml/level3/version1/core">
          <rdf:RDF xmlns:rdf="http://www.w3.org/1999/02/22-rdf-syntax-ns#" xmlns:dcterms="http://purl.org/dc/terms/" xmlns:vCard="http://www.w3.org/2001/vcard-rdf/3.0#" xmlns:vCard4="http://www.w3.org/2006/vcard/ns#" xmlns:bqbiol="http://biomodels.net/biology-qualifiers/" xmlns:bqmodel="http://biomodels.net/model-qualifiers/">
            <rdf:Description rdf:about="#M_cpgn_un__91__e__93__">
              <bqbiol:is>
                <rdf:Bag>
                  <rdf:li rdf:resource="http://identifiers.org/bigg.metabolite/cpgn_un"/>
                  <rdf:li rdf:resource="http://identifiers.org/biocyc/META:CPD0-2262"/>
                  <rdf:li rdf:resource="http://identifiers.org/metanetx.chemical/MNXM2999"/>
                  <rdf:li rdf:resource="http://identifiers.org/seed.compound/cpd15438"/>
                </rdf:Bag>
              </bqbiol:is>
              <bqbiol:hasProperty>
                <rdf:Bag>
                  <rdf:li rdf:resource="http://identifiers.org/sbo/SBO:0000247"/>
                </rdf:Bag>
              </bqbiol:hasProperty>
            </rdf:Description>
          </rdf:RDF>
        </annotation>
      </species>
      <species metaid="M_ca2__91__p__93__" sboTerm="SBO:0000247" id="M_ca2__91__p__93__" name="Calcium" compartment="p" hasOnlySubstanceUnits="false" boundaryCondition="false" constant="false" fbc:charge="2" fbc:chemicalFormula="Ca">
        <annotation xmlns:sbml="http://www.sbml.org/sbml/level3/version1/core">
          <rdf:RDF xmlns:rdf="http://www.w3.org/1999/02/22-rdf-syntax-ns#" xmlns:dcterms="http://purl.org/dc/terms/" xmlns:vCard="http://www.w3.org/2001/vcard-rdf/3.0#" xmlns:vCard4="http://www.w3.org/2006/vcard/ns#" xmlns:bqbiol="http://biomodels.net/biology-qualifiers/" xmlns:bqmodel="http://biomodels.net/model-qualifiers/">
            <rdf:Description rdf:about="#M_ca2__91__p__93__">
              <bqbiol:is>
                <rdf:Bag>
                  <rdf:li rdf:resource="http://identifiers.org/inchi_key/BHPQYMZQTOCNFJ-UHFFFAOYSA-N"/>
                  <rdf:li rdf:resource="http://identifiers.org/reactome.compound/111875"/>
                  <rdf:li rdf:resource="http://identifiers.org/reactome.compound/ 167012"/>
                  <rdf:li rdf:resource="http://identifiers.org/reactome.compound/ 139827"/>
                  <rdf:li rdf:resource="http://identifiers.org/reactome.compound/ 74016"/>
                  <rdf:li rdf:resource="http://identifiers.org/reactome.compound/ 74112"/>
                  <rdf:li rdf:resource="http://identifiers.org/reactome.compound/ 1606834"/>
                  <rdf:li rdf:resource="http://identifiers.org/reactome.compound/ 2855229"/>
                  <rdf:li rdf:resource="http://identifiers.org/sabiork/1289"/>
                  <rdf:li rdf:resource="http://identifiers.org/bigg.metabolite/ca2"/>
                  <rdf:li rdf:resource="http://identifiers.org/biocyc/META:CA+2"/>
                  <rdf:li rdf:resource="http://identifiers.org/chebi/CHEBI:29108"/>
                  <rdf:li rdf:resource="http://identifiers.org/chebi/CHEBI:48760"/>
                  <rdf:li rdf:resource="http://identifiers.org/chebi/CHEBI:39123"/>
                  <rdf:li rdf:resource="http://identifiers.org/chebi/CHEBI:22988"/>
                  <rdf:li rdf:resource="http://identifiers.org/chebi/CHEBI:3308"/>
                  <rdf:li rdf:resource="http://identifiers.org/hmdb/HMDB00464"/>
                  <rdf:li rdf:resource="http://identifiers.org/kegg.compound/C00076"/>
                  <rdf:li rdf:resource="http://identifiers.org/metanetx.chemical/MNXM128"/>
                  <rdf:li rdf:resource="http://identifiers.org/seed.compound/cpd29674"/>
                  <rdf:li rdf:resource="http://identifiers.org/seed.compound/cpd00063"/>
                </rdf:Bag>
              </bqbiol:is>
              <bqbiol:hasProperty>
                <rdf:Bag>
                  <rdf:li rdf:resource="http://identifiers.org/sbo/SBO:0000247"/>
                </rdf:Bag>
              </bqbiol:hasProperty>
            </rdf:Description>
          </rdf:RDF>
        </annotation>
      </species>
      <species metaid="M_tre__91__e__93__" sboTerm="SBO:0000247" id="M_tre__91__e__93__" name="Trehalose" compartment="e" hasOnlySubstanceUnits="false" boundaryCondition="false" constant="false" fbc:charge="0" fbc:chemicalFormula="C12H22O11">
        <annotation xmlns:sbml="http://www.sbml.org/sbml/level3/version1/core">
          <rdf:RDF xmlns:rdf="http://www.w3.org/1999/02/22-rdf-syntax-ns#" xmlns:dcterms="http://purl.org/dc/terms/" xmlns:vCard="http://www.w3.org/2001/vcard-rdf/3.0#" xmlns:vCard4="http://www.w3.org/2006/vcard/ns#" xmlns:bqbiol="http://biomodels.net/biology-qualifiers/" xmlns:bqmodel="http://biomodels.net/model-qualifiers/">
            <rdf:Description rdf:about="#M_tre__91__e__93__">
              <bqbiol:is>
                <rdf:Bag>
                  <rdf:li rdf:resource="http://identifiers.org/inchi_key/HDTRYLNUVZCQOY-LIZSDCNHSA-N"/>
                  <rdf:li rdf:resource="http://identifiers.org/kegg.glycan/G00293"/>
                  <rdf:li rdf:resource="http://identifiers.org/reactome.compound/868614"/>
                  <rdf:li rdf:resource="http://identifiers.org/reactome.compound/ 189078"/>
                  <rdf:li rdf:resource="http://identifiers.org/sabiork/91"/>
                  <rdf:li rdf:resource="http://identifiers.org/bigg.metabolite/tre"/>
                  <rdf:li rdf:resource="http://identifiers.org/biocyc/META:CPD-15990"/>
                  <rdf:li rdf:resource="http://identifiers.org/biocyc/META:TREHALOSE"/>
                  <rdf:li rdf:resource="http://identifiers.org/chebi/CHEBI:46211"/>
                  <rdf:li rdf:resource="http://identifiers.org/chebi/CHEBI:12284"/>
                  <rdf:li rdf:resource="http://identifiers.org/chebi/CHEBI:12281"/>
                  <rdf:li rdf:resource="http://identifiers.org/chebi/CHEBI:15251"/>
                  <rdf:li rdf:resource="http://identifiers.org/chebi/CHEBI:22365"/>
                  <rdf:li rdf:resource="http://identifiers.org/chebi/CHEBI:10202"/>
                  <rdf:li rdf:resource="http://identifiers.org/chebi/CHEBI:12287"/>
                  <rdf:li rdf:resource="http://identifiers.org/chebi/CHEBI:16551"/>
                  <rdf:li rdf:resource="http://identifiers.org/chebi/CHEBI:27082"/>
                  <rdf:li rdf:resource="http://identifiers.org/hmdb/HMDB00975"/>
                  <rdf:li rdf:resource="http://identifiers.org/kegg.compound/C01083"/>
                  <rdf:li rdf:resource="http://identifiers.org/metanetx.chemical/MNXM198"/>
                  <rdf:li rdf:resource="http://identifiers.org/seed.compound/cpd00794"/>
                </rdf:Bag>
              </bqbiol:is>
              <bqbiol:hasProperty>
                <rdf:Bag>
                  <rdf:li rdf:resource="http://identifiers.org/sbo/SBO:0000247"/>
                </rdf:Bag>
              </bqbiol:hasProperty>
            </rdf:Description>
          </rdf:RDF>
        </annotation>
      </species>
      <species metaid="M_iscssh__91__c__93__" sboTerm="SBO:0000247" id="M_iscssh__91__c__93__" name="IscS with bound sulfur" compartment="c" hasOnlySubstanceUnits="false" boundaryCondition="false" constant="false" fbc:charge="0" fbc:chemicalFormula="HS2R">
        <annotation xmlns:sbml="http://www.sbml.org/sbml/level3/version1/core">
          <rdf:RDF xmlns:rdf="http://www.w3.org/1999/02/22-rdf-syntax-ns#" xmlns:dcterms="http://purl.org/dc/terms/" xmlns:vCard="http://www.w3.org/2001/vcard-rdf/3.0#" xmlns:vCard4="http://www.w3.org/2006/vcard/ns#" xmlns:bqbiol="http://biomodels.net/biology-qualifiers/" xmlns:bqmodel="http://biomodels.net/model-qualifiers/">
            <rdf:Description rdf:about="#M_iscssh__91__c__93__">
              <bqbiol:is>
                <rdf:Bag>
                  <rdf:li rdf:resource="http://identifiers.org/bigg.metabolite/iscssh"/>
                  <rdf:li rdf:resource="http://identifiers.org/metanetx.chemical/MNXM146402"/>
                </rdf:Bag>
              </bqbiol:is>
              <bqbiol:hasProperty>
                <rdf:Bag>
                  <rdf:li rdf:resource="http://identifiers.org/sbo/SBO:0000247"/>
                </rdf:Bag>
              </bqbiol:hasProperty>
            </rdf:Description>
          </rdf:RDF>
        </annotation>
      </species>
      <species metaid="M_glyald__91__c__93__" sboTerm="SBO:0000247" id="M_glyald__91__c__93__" name="D-Glyceraldehyde" compartment="c" hasOnlySubstanceUnits="false" boundaryCondition="false" constant="false" fbc:charge="0" fbc:chemicalFormula="C3H6O3">
        <annotation xmlns:sbml="http://www.sbml.org/sbml/level3/version1/core">
          <rdf:RDF xmlns:rdf="http://www.w3.org/1999/02/22-rdf-syntax-ns#" xmlns:dcterms="http://purl.org/dc/terms/" xmlns:vCard="http://www.w3.org/2001/vcard-rdf/3.0#" xmlns:vCard4="http://www.w3.org/2006/vcard/ns#" xmlns:bqbiol="http://biomodels.net/biology-qualifiers/" xmlns:bqmodel="http://biomodels.net/model-qualifiers/">
            <rdf:Description rdf:about="#M_glyald__91__c__93__">
              <bqbiol:is>
                <rdf:Bag>
                  <rdf:li rdf:resource="http://identifiers.org/inchi_key/MNQZXJOMYWMBOU-VKHMYHEASA-N"/>
                  <rdf:li rdf:resource="http://identifiers.org/reactome.compound/30393"/>
                  <rdf:li rdf:resource="http://identifiers.org/sabiork/1409"/>
                  <rdf:li rdf:resource="http://identifiers.org/bigg.metabolite/glyald"/>
                  <rdf:li rdf:resource="http://identifiers.org/biocyc/META:GLYCERALD"/>
                  <rdf:li rdf:resource="http://identifiers.org/chebi/CHEBI:17378"/>
                  <rdf:li rdf:resource="http://identifiers.org/chebi/CHEBI:21025"/>
                  <rdf:li rdf:resource="http://identifiers.org/chebi/CHEBI:4186"/>
                  <rdf:li rdf:resource="http://identifiers.org/chebi/CHEBI:12982"/>
                  <rdf:li rdf:resource="http://identifiers.org/chebi/CHEBI:39973"/>
                  <rdf:li rdf:resource="http://identifiers.org/kegg.compound/C00577"/>
                  <rdf:li rdf:resource="http://identifiers.org/metanetx.chemical/MNXM435"/>
                  <rdf:li rdf:resource="http://identifiers.org/seed.compound/cpd00448"/>
                </rdf:Bag>
              </bqbiol:is>
              <bqbiol:hasProperty>
                <rdf:Bag>
                  <rdf:li rdf:resource="http://identifiers.org/sbo/SBO:0000247"/>
                </rdf:Bag>
              </bqbiol:hasProperty>
            </rdf:Description>
          </rdf:RDF>
        </annotation>
      </species>
      <species metaid="M_alaala__91__e__93__" sboTerm="SBO:0000247" id="M_alaala__91__e__93__" name="D-Alanyl-D-alanine" compartment="e" hasOnlySubstanceUnits="false" boundaryCondition="false" constant="false" fbc:charge="0" fbc:chemicalFormula="C6H12N2O3">
        <annotation xmlns:sbml="http://www.sbml.org/sbml/level3/version1/core">
          <rdf:RDF xmlns:rdf="http://www.w3.org/1999/02/22-rdf-syntax-ns#" xmlns:dcterms="http://purl.org/dc/terms/" xmlns:vCard="http://www.w3.org/2001/vcard-rdf/3.0#" xmlns:vCard4="http://www.w3.org/2006/vcard/ns#" xmlns:bqbiol="http://biomodels.net/biology-qualifiers/" xmlns:bqmodel="http://biomodels.net/model-qualifiers/">
            <rdf:Description rdf:about="#M_alaala__91__e__93__">
              <bqbiol:is>
                <rdf:Bag>
                  <rdf:li rdf:resource="http://identifiers.org/inchi_key/DEFJQIDDEAULHB-QWWZWVQMSA-N"/>
                  <rdf:li rdf:resource="http://identifiers.org/sabiork/2204"/>
                  <rdf:li rdf:resource="http://identifiers.org/bigg.metabolite/alaala"/>
                  <rdf:li rdf:resource="http://identifiers.org/biocyc/META:D-ALA-D-ALA"/>
                  <rdf:li rdf:resource="http://identifiers.org/chebi/CHEBI:13749"/>
                  <rdf:li rdf:resource="http://identifiers.org/chebi/CHEBI:4088"/>
                  <rdf:li rdf:resource="http://identifiers.org/chebi/CHEBI:16576"/>
                  <rdf:li rdf:resource="http://identifiers.org/chebi/CHEBI:57822"/>
                  <rdf:li rdf:resource="http://identifiers.org/chebi/CHEBI:12900"/>
                  <rdf:li rdf:resource="http://identifiers.org/chebi/CHEBI:20894"/>
                  <rdf:li rdf:resource="http://identifiers.org/hmdb/HMDB03459"/>
                  <rdf:li rdf:resource="http://identifiers.org/kegg.compound/C00993"/>
                  <rdf:li rdf:resource="http://identifiers.org/metanetx.chemical/MNXM669"/>
                  <rdf:li rdf:resource="http://identifiers.org/seed.compound/cpd00731"/>
                </rdf:Bag>
              </bqbiol:is>
              <bqbiol:hasProperty>
                <rdf:Bag>
                  <rdf:li rdf:resource="http://identifiers.org/sbo/SBO:0000247"/>
                </rdf:Bag>
              </bqbiol:hasProperty>
            </rdf:Description>
          </rdf:RDF>
        </annotation>
      </species>
      <species metaid="M_novbcn__91__p__93__" sboTerm="SBO:0000247" id="M_novbcn__91__p__93__" name="Novobiocin" compartment="p" hasOnlySubstanceUnits="false" boundaryCondition="false" constant="false" fbc:charge="0" fbc:chemicalFormula="C31H36N2O11">
        <annotation xmlns:sbml="http://www.sbml.org/sbml/level3/version1/core">
          <rdf:RDF xmlns:rdf="http://www.w3.org/1999/02/22-rdf-syntax-ns#" xmlns:dcterms="http://purl.org/dc/terms/" xmlns:vCard="http://www.w3.org/2001/vcard-rdf/3.0#" xmlns:vCard4="http://www.w3.org/2006/vcard/ns#" xmlns:bqbiol="http://biomodels.net/biology-qualifiers/" xmlns:bqmodel="http://biomodels.net/model-qualifiers/">
            <rdf:Description rdf:about="#M_novbcn__91__p__93__">
              <bqbiol:is>
                <rdf:Bag>
                  <rdf:li rdf:resource="http://identifiers.org/inchi_key/YJQPYGGHQPGBLI-KGSXXDOSSA-M"/>
                  <rdf:li rdf:resource="http://identifiers.org/bigg.metabolite/novbcn"/>
                  <rdf:li rdf:resource="http://identifiers.org/biocyc/META:CPD-15417"/>
                  <rdf:li rdf:resource="http://identifiers.org/chebi/CHEBI:25597"/>
                  <rdf:li rdf:resource="http://identifiers.org/chebi/CHEBI:44505"/>
                  <rdf:li rdf:resource="http://identifiers.org/chebi/CHEBI:7644"/>
                  <rdf:li rdf:resource="http://identifiers.org/chebi/CHEBI:28368"/>
                  <rdf:li rdf:resource="http://identifiers.org/chebi/CHEBI:71339"/>
                  <rdf:li rdf:resource="http://identifiers.org/hmdb/HMDB15185"/>
                  <rdf:li rdf:resource="http://identifiers.org/kegg.compound/C05080"/>
                  <rdf:li rdf:resource="http://identifiers.org/metanetx.chemical/MNXM65002"/>
                  <rdf:li rdf:resource="http://identifiers.org/seed.compound/cpd03032"/>
                </rdf:Bag>
              </bqbiol:is>
              <bqbiol:hasProperty>
                <rdf:Bag>
                  <rdf:li rdf:resource="http://identifiers.org/sbo/SBO:0000247"/>
                </rdf:Bag>
              </bqbiol:hasProperty>
            </rdf:Description>
          </rdf:RDF>
        </annotation>
      </species>
      <species metaid="M_3ohexACP__91__c__93__" sboTerm="SBO:0000247" id="M_3ohexACP__91__c__93__" name="3-Oxohexanoyl-[acyl-carrier protein]" compartment="c" hasOnlySubstanceUnits="false" boundaryCondition="false" constant="false" fbc:charge="-1" fbc:chemicalFormula="C17H29N2O9PRS">
        <annotation xmlns:sbml="http://www.sbml.org/sbml/level3/version1/core">
          <rdf:RDF xmlns:rdf="http://www.w3.org/1999/02/22-rdf-syntax-ns#" xmlns:dcterms="http://purl.org/dc/terms/" xmlns:vCard="http://www.w3.org/2001/vcard-rdf/3.0#" xmlns:vCard4="http://www.w3.org/2006/vcard/ns#" xmlns:bqbiol="http://biomodels.net/biology-qualifiers/" xmlns:bqmodel="http://biomodels.net/model-qualifiers/">
            <rdf:Description rdf:about="#M_3ohexACP__91__c__93__">
              <bqbiol:is>
                <rdf:Bag>
                  <rdf:li rdf:resource="http://identifiers.org/sabiork/8106"/>
                  <rdf:li rdf:resource="http://identifiers.org/bigg.metabolite/3ohexACP"/>
                  <rdf:li rdf:resource="http://identifiers.org/biocyc/META:3-oxo-hexanoyl-ACPs"/>
                  <rdf:li rdf:resource="http://identifiers.org/chebi/CHEBI:1642"/>
                  <rdf:li rdf:resource="http://identifiers.org/kegg.compound/C05746"/>
                  <rdf:li rdf:resource="http://identifiers.org/lipidmaps/LMFA07060005"/>
                  <rdf:li rdf:resource="http://identifiers.org/metanetx.chemical/MNXM25602"/>
                  <rdf:li rdf:resource="http://identifiers.org/seed.compound/cpd11486"/>
                </rdf:Bag>
              </bqbiol:is>
              <bqbiol:hasProperty>
                <rdf:Bag>
                  <rdf:li rdf:resource="http://identifiers.org/sbo/SBO:0000247"/>
                </rdf:Bag>
              </bqbiol:hasProperty>
            </rdf:Description>
          </rdf:RDF>
        </annotation>
      </species>
      <species metaid="M_g3pg__91__c__93__" sboTerm="SBO:0000247" id="M_g3pg__91__c__93__" name="Glycerophosphoglycerol" compartment="c" hasOnlySubstanceUnits="false" boundaryCondition="false" constant="false" fbc:charge="-1" fbc:chemicalFormula="C6H14O8P">
        <notes>
          <body xmlns="http://www.w3.org/1999/xhtml">
            <p>SLMID:000001190</p>
          </body>
        </notes>
        <annotation xmlns:sbml="http://www.sbml.org/sbml/level3/version1/core">
          <rdf:RDF xmlns:rdf="http://www.w3.org/1999/02/22-rdf-syntax-ns#" xmlns:dcterms="http://purl.org/dc/terms/" xmlns:vCard="http://www.w3.org/2001/vcard-rdf/3.0#" xmlns:vCard4="http://www.w3.org/2006/vcard/ns#" xmlns:bqbiol="http://biomodels.net/biology-qualifiers/" xmlns:bqmodel="http://biomodels.net/model-qualifiers/">
            <rdf:Description rdf:about="#M_g3pg__91__c__93__">
              <bqbiol:is>
                <rdf:Bag>
                  <rdf:li rdf:resource="http://identifiers.org/inchi_key/LLCSXHMJULHSJN-UHFFFAOYSA-M"/>
                  <rdf:li rdf:resource="http://identifiers.org/sabiork/6520"/>
                  <rdf:li rdf:resource="http://identifiers.org/bigg.metabolite/g3pg"/>
                  <rdf:li rdf:resource="http://identifiers.org/biocyc/META:GLYCEROPHOSPHOGLYCEROL"/>
                  <rdf:li rdf:resource="http://identifiers.org/chebi/CHEBI:61933"/>
                  <rdf:li rdf:resource="http://identifiers.org/chebi/CHEBI:5457"/>
                  <rdf:li rdf:resource="http://identifiers.org/kegg.compound/C03274"/>
                  <rdf:li rdf:resource="http://identifiers.org/metanetx.chemical/MNXM598"/>
                  <rdf:li rdf:resource="http://identifiers.org/seed.compound/cpd02090"/>
                </rdf:Bag>
              </bqbiol:is>
              <bqbiol:hasProperty>
                <rdf:Bag>
                  <rdf:li rdf:resource="http://identifiers.org/sbo/SBO:0000247"/>
                </rdf:Bag>
              </bqbiol:hasProperty>
            </rdf:Description>
          </rdf:RDF>
        </annotation>
      </species>
      <species metaid="M_rpntp__91__c__93__" sboTerm="SBO:0000247" id="M_rpntp__91__c__93__" name="?-D-ribose-1-methylphosphonate-5-triphosphate" compartment="c" hasOnlySubstanceUnits="false" boundaryCondition="false" constant="false" fbc:charge="-5" fbc:chemicalFormula="C6H11O16P4">
        <annotation xmlns:sbml="http://www.sbml.org/sbml/level3/version1/core">
          <rdf:RDF xmlns:rdf="http://www.w3.org/1999/02/22-rdf-syntax-ns#" xmlns:dcterms="http://purl.org/dc/terms/" xmlns:vCard="http://www.w3.org/2001/vcard-rdf/3.0#" xmlns:vCard4="http://www.w3.org/2006/vcard/ns#" xmlns:bqbiol="http://biomodels.net/biology-qualifiers/" xmlns:bqmodel="http://biomodels.net/model-qualifiers/">
            <rdf:Description rdf:about="#M_rpntp__91__c__93__">
              <bqbiol:is>
                <rdf:Bag>
                  <rdf:li rdf:resource="http://identifiers.org/bigg.metabolite/rpntp"/>
                </rdf:Bag>
              </bqbiol:is>
              <bqbiol:hasProperty>
                <rdf:Bag>
                  <rdf:li rdf:resource="http://identifiers.org/sbo/SBO:0000247"/>
                </rdf:Bag>
              </bqbiol:hasProperty>
            </rdf:Description>
          </rdf:RDF>
        </annotation>
      </species>
      <species metaid="M_adocbl__91__c__93__" sboTerm="SBO:0000247" id="M_adocbl__91__c__93__" name="Adenosylcobalamin" compartment="c" hasOnlySubstanceUnits="false" boundaryCondition="false" constant="false" fbc:charge="0" fbc:chemicalFormula="C72H100CoN18O17P">
        <annotation xmlns:sbml="http://www.sbml.org/sbml/level3/version1/core">
          <rdf:RDF xmlns:rdf="http://www.w3.org/1999/02/22-rdf-syntax-ns#" xmlns:dcterms="http://purl.org/dc/terms/" xmlns:vCard="http://www.w3.org/2001/vcard-rdf/3.0#" xmlns:vCard4="http://www.w3.org/2006/vcard/ns#" xmlns:bqbiol="http://biomodels.net/biology-qualifiers/" xmlns:bqmodel="http://biomodels.net/model-qualifiers/">
            <rdf:Description rdf:about="#M_adocbl__91__c__93__">
              <bqbiol:is>
                <rdf:Bag>
                  <rdf:li rdf:resource="http://identifiers.org/inchi_key/ZIHHMGTYZOSFRC-QRVZQHAISA-N"/>
                  <rdf:li rdf:resource="http://identifiers.org/kegg.drug/D00042"/>
                  <rdf:li rdf:resource="http://identifiers.org/reactome.compound/3159297"/>
                  <rdf:li rdf:resource="http://identifiers.org/bigg.metabolite/adocbl"/>
                  <rdf:li rdf:resource="http://identifiers.org/biocyc/META:ADENOSYLCOBALAMIN"/>
                  <rdf:li rdf:resource="http://identifiers.org/hmdb/HMDB02086"/>
                  <rdf:li rdf:resource="http://identifiers.org/kegg.compound/C00194"/>
                  <rdf:li rdf:resource="http://identifiers.org/metanetx.chemical/MNXM90703"/>
                  <rdf:li rdf:resource="http://identifiers.org/seed.compound/cpd00166"/>
                </rdf:Bag>
              </bqbiol:is>
              <bqbiol:hasProperty>
                <rdf:Bag>
                  <rdf:li rdf:resource="http://identifiers.org/sbo/SBO:0000247"/>
                </rdf:Bag>
              </bqbiol:hasProperty>
            </rdf:Description>
          </rdf:RDF>
        </annotation>
      </species>
      <species metaid="M_3ocddec5eACP__91__c__93__" sboTerm="SBO:0000247" id="M_3ocddec5eACP__91__c__93__" name="3-oxo-cis-dodec-5-enoyl-[acyl-carrier protein]" compartment="c" hasOnlySubstanceUnits="false" boundaryCondition="false" constant="false" fbc:charge="-1" fbc:chemicalFormula="C23H39N2O9PRS">
        <annotation xmlns:sbml="http://www.sbml.org/sbml/level3/version1/core">
          <rdf:RDF xmlns:rdf="http://www.w3.org/1999/02/22-rdf-syntax-ns#" xmlns:dcterms="http://purl.org/dc/terms/" xmlns:vCard="http://www.w3.org/2001/vcard-rdf/3.0#" xmlns:vCard4="http://www.w3.org/2006/vcard/ns#" xmlns:bqbiol="http://biomodels.net/biology-qualifiers/" xmlns:bqmodel="http://biomodels.net/model-qualifiers/">
            <rdf:Description rdf:about="#M_3ocddec5eACP__91__c__93__">
              <bqbiol:is>
                <rdf:Bag>
                  <rdf:li rdf:resource="http://identifiers.org/bigg.metabolite/3ocddec5eACP"/>
                  <rdf:li rdf:resource="http://identifiers.org/metanetx.chemical/MNXM6837"/>
                  <rdf:li rdf:resource="http://identifiers.org/seed.compound/cpd15373"/>
                </rdf:Bag>
              </bqbiol:is>
              <bqbiol:hasProperty>
                <rdf:Bag>
                  <rdf:li rdf:resource="http://identifiers.org/sbo/SBO:0000247"/>
                </rdf:Bag>
              </bqbiol:hasProperty>
            </rdf:Description>
          </rdf:RDF>
        </annotation>
      </species>
      <species metaid="M_gmplys__91__c__93__" sboTerm="SBO:0000247" id="M_gmplys__91__c__93__" name="GMP-N-?-(N-?-acetyl lysine methyl ester) 5&apos;-phosphoramidate" compartment="c" hasOnlySubstanceUnits="false" boundaryCondition="false" constant="false" fbc:charge="-1" fbc:chemicalFormula="C19H29N7O10P">
        <annotation xmlns:sbml="http://www.sbml.org/sbml/level3/version1/core">
          <rdf:RDF xmlns:rdf="http://www.w3.org/1999/02/22-rdf-syntax-ns#" xmlns:dcterms="http://purl.org/dc/terms/" xmlns:vCard="http://www.w3.org/2001/vcard-rdf/3.0#" xmlns:vCard4="http://www.w3.org/2006/vcard/ns#" xmlns:bqbiol="http://biomodels.net/biology-qualifiers/" xmlns:bqmodel="http://biomodels.net/model-qualifiers/">
            <rdf:Description rdf:about="#M_gmplys__91__c__93__">
              <bqbiol:is>
                <rdf:Bag>
                  <rdf:li rdf:resource="http://identifiers.org/bigg.metabolite/gmplys"/>
                </rdf:Bag>
              </bqbiol:is>
              <bqbiol:hasProperty>
                <rdf:Bag>
                  <rdf:li rdf:resource="http://identifiers.org/sbo/SBO:0000247"/>
                </rdf:Bag>
              </bqbiol:hasProperty>
            </rdf:Description>
          </rdf:RDF>
        </annotation>
      </species>
      <species metaid="M_r5p__91__c__93__" sboTerm="SBO:0000247" id="M_r5p__91__c__93__" name="Alpha-D-Ribose 5-phosphate" compartment="c" hasOnlySubstanceUnits="false" boundaryCondition="false" constant="false" fbc:charge="-2" fbc:chemicalFormula="C5H9O8P">
        <annotation xmlns:sbml="http://www.sbml.org/sbml/level3/version1/core">
          <rdf:RDF xmlns:rdf="http://www.w3.org/1999/02/22-rdf-syntax-ns#" xmlns:dcterms="http://purl.org/dc/terms/" xmlns:vCard="http://www.w3.org/2001/vcard-rdf/3.0#" xmlns:vCard4="http://www.w3.org/2006/vcard/ns#" xmlns:bqbiol="http://biomodels.net/biology-qualifiers/" xmlns:bqmodel="http://biomodels.net/model-qualifiers/">
            <rdf:Description rdf:about="#M_r5p__91__c__93__">
              <bqbiol:is>
                <rdf:Bag>
                  <rdf:li rdf:resource="http://identifiers.org/inchi_key/KTVPXOYAKDPRHY-AIHAYLRMSA-L"/>
                  <rdf:li rdf:resource="http://identifiers.org/sabiork/1473"/>
                  <rdf:li rdf:resource="http://identifiers.org/bigg.metabolite/r5p"/>
                  <rdf:li rdf:resource="http://identifiers.org/biocyc/META:CPD-15318"/>
                  <rdf:li rdf:resource="http://identifiers.org/chebi/CHEBI:18189"/>
                  <rdf:li rdf:resource="http://identifiers.org/chebi/CHEBI:22413"/>
                  <rdf:li rdf:resource="http://identifiers.org/chebi/CHEBI:12331"/>
                  <rdf:li rdf:resource="http://identifiers.org/chebi/CHEBI:10270"/>
                  <rdf:li rdf:resource="http://identifiers.org/kegg.compound/C03736"/>
                  <rdf:li rdf:resource="http://identifiers.org/metanetx.chemical/MNXM15900"/>
                  <rdf:li rdf:resource="http://identifiers.org/seed.compound/cpd19028"/>
                </rdf:Bag>
              </bqbiol:is>
              <bqbiol:hasProperty>
                <rdf:Bag>
                  <rdf:li rdf:resource="http://identifiers.org/sbo/SBO:0000247"/>
                </rdf:Bag>
              </bqbiol:hasProperty>
            </rdf:Description>
          </rdf:RDF>
        </annotation>
      </species>
      <species metaid="M_clpn120__91__p__93__" sboTerm="SBO:0000247" id="M_clpn120__91__p__93__" name="Cardiolipin (tetradodecanoyl, n-C12:0)" compartment="p" hasOnlySubstanceUnits="false" boundaryCondition="false" constant="false" fbc:charge="-2" fbc:chemicalFormula="C57H108O17P2">
        <annotation xmlns:sbml="http://www.sbml.org/sbml/level3/version1/core">
          <rdf:RDF xmlns:rdf="http://www.w3.org/1999/02/22-rdf-syntax-ns#" xmlns:dcterms="http://purl.org/dc/terms/" xmlns:vCard="http://www.w3.org/2001/vcard-rdf/3.0#" xmlns:vCard4="http://www.w3.org/2006/vcard/ns#" xmlns:bqbiol="http://biomodels.net/biology-qualifiers/" xmlns:bqmodel="http://biomodels.net/model-qualifiers/">
            <rdf:Description rdf:about="#M_clpn120__91__p__93__">
              <bqbiol:is>
                <rdf:Bag>
                  <rdf:li rdf:resource="http://identifiers.org/bigg.metabolite/clpn120"/>
                  <rdf:li rdf:resource="http://identifiers.org/metanetx.chemical/MNXM5078"/>
                </rdf:Bag>
              </bqbiol:is>
              <bqbiol:hasProperty>
                <rdf:Bag>
                  <rdf:li rdf:resource="http://identifiers.org/sbo/SBO:0000247"/>
                </rdf:Bag>
              </bqbiol:hasProperty>
            </rdf:Description>
          </rdf:RDF>
        </annotation>
      </species>
      <species metaid="M_idon__L__91__e__93__" sboTerm="SBO:0000247" id="M_idon__L__91__e__93__" name="L-Idonate" compartment="e" hasOnlySubstanceUnits="false" boundaryCondition="false" constant="false" fbc:charge="-1" fbc:chemicalFormula="C6H11O7">
        <annotation xmlns:sbml="http://www.sbml.org/sbml/level3/version1/core">
          <rdf:RDF xmlns:rdf="http://www.w3.org/1999/02/22-rdf-syntax-ns#" xmlns:dcterms="http://purl.org/dc/terms/" xmlns:vCard="http://www.w3.org/2001/vcard-rdf/3.0#" xmlns:vCard4="http://www.w3.org/2006/vcard/ns#" xmlns:bqbiol="http://biomodels.net/biology-qualifiers/" xmlns:bqmodel="http://biomodels.net/model-qualifiers/">
            <rdf:Description rdf:about="#M_idon__L__91__e__93__">
              <bqbiol:is>
                <rdf:Bag>
                  <rdf:li rdf:resource="http://identifiers.org/inchi_key/RGHNJXZEOKUKBD-SKNVOMKLSA-M"/>
                  <rdf:li rdf:resource="http://identifiers.org/sabiork/5225"/>
                  <rdf:li rdf:resource="http://identifiers.org/bigg.metabolite/idon__L"/>
                  <rdf:li rdf:resource="http://identifiers.org/biocyc/META:L-IDONATE"/>
                  <rdf:li rdf:resource="http://identifiers.org/chebi/CHEBI:13126"/>
                  <rdf:li rdf:resource="http://identifiers.org/chebi/CHEBI:17796"/>
                  <rdf:li rdf:resource="http://identifiers.org/chebi/CHEBI:21336"/>
                  <rdf:li rdf:resource="http://identifiers.org/chebi/CHEBI:57659"/>
                  <rdf:li rdf:resource="http://identifiers.org/chebi/CHEBI:6250"/>
                  <rdf:li rdf:resource="http://identifiers.org/chebi/CHEBI:21335"/>
                  <rdf:li rdf:resource="http://identifiers.org/chebi/CHEBI:58494"/>
                  <rdf:li rdf:resource="http://identifiers.org/kegg.compound/C00770"/>
                  <rdf:li rdf:resource="http://identifiers.org/metanetx.chemical/MNXM1565"/>
                  <rdf:li rdf:resource="http://identifiers.org/seed.compound/cpd00573"/>
                </rdf:Bag>
              </bqbiol:is>
              <bqbiol:hasProperty>
                <rdf:Bag>
                  <rdf:li rdf:resource="http://identifiers.org/sbo/SBO:0000247"/>
                </rdf:Bag>
              </bqbiol:hasProperty>
            </rdf:Description>
          </rdf:RDF>
        </annotation>
      </species>
      <species metaid="M_akg__91__c__93__" sboTerm="SBO:0000247" id="M_akg__91__c__93__" name="2-Oxoglutarate" compartment="c" hasOnlySubstanceUnits="false" boundaryCondition="false" constant="false" fbc:charge="-2" fbc:chemicalFormula="C5H4O5">
        <annotation xmlns:sbml="http://www.sbml.org/sbml/level3/version1/core">
          <rdf:RDF xmlns:rdf="http://www.w3.org/1999/02/22-rdf-syntax-ns#" xmlns:dcterms="http://purl.org/dc/terms/" xmlns:vCard="http://www.w3.org/2001/vcard-rdf/3.0#" xmlns:vCard4="http://www.w3.org/2006/vcard/ns#" xmlns:bqbiol="http://biomodels.net/biology-qualifiers/" xmlns:bqmodel="http://biomodels.net/model-qualifiers/">
            <rdf:Description rdf:about="#M_akg__91__c__93__">
              <bqbiol:is>
                <rdf:Bag>
                  <rdf:li rdf:resource="http://identifiers.org/inchi_key/KPGXRSRHYNQIFN-UHFFFAOYSA-L"/>
                  <rdf:li rdf:resource="http://identifiers.org/reactome.compound/113594"/>
                  <rdf:li rdf:resource="http://identifiers.org/reactome.compound/ 561075"/>
                  <rdf:li rdf:resource="http://identifiers.org/reactome.compound/ 5278317"/>
                  <rdf:li rdf:resource="http://identifiers.org/reactome.compound/ 113671"/>
                  <rdf:li rdf:resource="http://identifiers.org/reactome.compound/ 29406"/>
                  <rdf:li rdf:resource="http://identifiers.org/reactome.compound/ 389537"/>
                  <rdf:li rdf:resource="http://identifiers.org/sabiork/1922"/>
                  <rdf:li rdf:resource="http://identifiers.org/bigg.metabolite/akg"/>
                  <rdf:li rdf:resource="http://identifiers.org/biocyc/META:2-KETOGLUTARATE"/>
                  <rdf:li rdf:resource="http://identifiers.org/chebi/CHEBI:40661"/>
                  <rdf:li rdf:resource="http://identifiers.org/chebi/CHEBI:16810"/>
                  <rdf:li rdf:resource="http://identifiers.org/chebi/CHEBI:11638"/>
                  <rdf:li rdf:resource="http://identifiers.org/chebi/CHEBI:30916"/>
                  <rdf:li rdf:resource="http://identifiers.org/chebi/CHEBI:19749"/>
                  <rdf:li rdf:resource="http://identifiers.org/chebi/CHEBI:1253"/>
                  <rdf:li rdf:resource="http://identifiers.org/chebi/CHEBI:30915"/>
                  <rdf:li rdf:resource="http://identifiers.org/chebi/CHEBI:19748"/>
                  <rdf:li rdf:resource="http://identifiers.org/envipath/32de3cf4-e3e6-4168-956e-32fa5ddb0ce1/compound/5b0a94f6-d411-44fd-bcc1-fb79b4e697f5"/>
                  <rdf:li rdf:resource="http://identifiers.org/envipath/4fd7f3e0-dd25-43ac-9453-dda3e52396e4/compound/6557f3f2-0ab8-494b-a865-8ce0eae788a9"/>
                  <rdf:li rdf:resource="http://identifiers.org/hmdb/HMDB00208"/>
                  <rdf:li rdf:resource="http://identifiers.org/hmdb/HMDB02812"/>
                  <rdf:li rdf:resource="http://identifiers.org/hmdb/HMDB62781"/>
                  <rdf:li rdf:resource="http://identifiers.org/kegg.compound/C00026"/>
                  <rdf:li rdf:resource="http://identifiers.org/metanetx.chemical/MNXM20"/>
                  <rdf:li rdf:resource="http://identifiers.org/seed.compound/cpd00024"/>
                </rdf:Bag>
              </bqbiol:is>
              <bqbiol:hasProperty>
                <rdf:Bag>
                  <rdf:li rdf:resource="http://identifiers.org/sbo/SBO:0000247"/>
                </rdf:Bag>
              </bqbiol:hasProperty>
            </rdf:Description>
          </rdf:RDF>
        </annotation>
      </species>
      <species metaid="M_tcynt__91__c__93__" sboTerm="SBO:0000247" id="M_tcynt__91__c__93__" name="Thiocyanate" compartment="c" hasOnlySubstanceUnits="false" boundaryCondition="false" constant="false" fbc:charge="-1" fbc:chemicalFormula="CNS">
        <annotation xmlns:sbml="http://www.sbml.org/sbml/level3/version1/core">
          <rdf:RDF xmlns:rdf="http://www.w3.org/1999/02/22-rdf-syntax-ns#" xmlns:dcterms="http://purl.org/dc/terms/" xmlns:vCard="http://www.w3.org/2001/vcard-rdf/3.0#" xmlns:vCard4="http://www.w3.org/2006/vcard/ns#" xmlns:bqbiol="http://biomodels.net/biology-qualifiers/" xmlns:bqmodel="http://biomodels.net/model-qualifiers/">
            <rdf:Description rdf:about="#M_tcynt__91__c__93__">
              <bqbiol:is>
                <rdf:Bag>
                  <rdf:li rdf:resource="http://identifiers.org/inchi_key/ZMZDMBWJUHKJPS-UHFFFAOYSA-M"/>
                  <rdf:li rdf:resource="http://identifiers.org/sabiork/5778"/>
                  <rdf:li rdf:resource="http://identifiers.org/bigg.metabolite/tcynt"/>
                  <rdf:li rdf:resource="http://identifiers.org/biocyc/META:HSCN"/>
                  <rdf:li rdf:resource="http://identifiers.org/chebi/CHEBI:29200"/>
                  <rdf:li rdf:resource="http://identifiers.org/chebi/CHEBI:18022"/>
                  <rdf:li rdf:resource="http://identifiers.org/chebi/CHEBI:45576"/>
                  <rdf:li rdf:resource="http://identifiers.org/chebi/CHEBI:26956"/>
                  <rdf:li rdf:resource="http://identifiers.org/chebi/CHEBI:24928"/>
                  <rdf:li rdf:resource="http://identifiers.org/chebi/CHEBI:24926"/>
                  <rdf:li rdf:resource="http://identifiers.org/chebi/CHEBI:9550"/>
                  <rdf:li rdf:resource="http://identifiers.org/chebi/CHEBI:26954"/>
                  <rdf:li rdf:resource="http://identifiers.org/chebi/CHEBI:15234"/>
                  <rdf:li rdf:resource="http://identifiers.org/envipath/32de3cf4-e3e6-4168-956e-32fa5ddb0ce1/compound/e06445a5-0756-47c6-b6f7-64c74b192ecc"/>
                  <rdf:li rdf:resource="http://identifiers.org/hmdb/HMDB01453"/>
                  <rdf:li rdf:resource="http://identifiers.org/kegg.compound/C01755"/>
                  <rdf:li rdf:resource="http://identifiers.org/metanetx.chemical/MNXM762"/>
                  <rdf:li rdf:resource="http://identifiers.org/seed.compound/cpd01211"/>
                </rdf:Bag>
              </bqbiol:is>
              <bqbiol:hasProperty>
                <rdf:Bag>
                  <rdf:li rdf:resource="http://identifiers.org/sbo/SBO:0000247"/>
                </rdf:Bag>
              </bqbiol:hasProperty>
            </rdf:Description>
          </rdf:RDF>
        </annotation>
      </species>
      <species metaid="M_apg141__91__c__93__" sboTerm="SBO:0000247" id="M_apg141__91__c__93__" name="Acyl phosphatidylglycerol (n-C14:1)" compartment="c" hasOnlySubstanceUnits="false" boundaryCondition="false" constant="false" fbc:charge="-1" fbc:chemicalFormula="C48H86O11P">
        <annotation xmlns:sbml="http://www.sbml.org/sbml/level3/version1/core">
          <rdf:RDF xmlns:rdf="http://www.w3.org/1999/02/22-rdf-syntax-ns#" xmlns:dcterms="http://purl.org/dc/terms/" xmlns:vCard="http://www.w3.org/2001/vcard-rdf/3.0#" xmlns:vCard4="http://www.w3.org/2006/vcard/ns#" xmlns:bqbiol="http://biomodels.net/biology-qualifiers/" xmlns:bqmodel="http://biomodels.net/model-qualifiers/">
            <rdf:Description rdf:about="#M_apg141__91__c__93__">
              <bqbiol:is>
                <rdf:Bag>
                  <rdf:li rdf:resource="http://identifiers.org/bigg.metabolite/apg141"/>
                  <rdf:li rdf:resource="http://identifiers.org/metanetx.chemical/MNXM7019"/>
                </rdf:Bag>
              </bqbiol:is>
              <bqbiol:hasProperty>
                <rdf:Bag>
                  <rdf:li rdf:resource="http://identifiers.org/sbo/SBO:0000247"/>
                </rdf:Bag>
              </bqbiol:hasProperty>
            </rdf:Description>
          </rdf:RDF>
        </annotation>
      </species>
      <species metaid="M_ac__91__c__93__" sboTerm="SBO:0000247" id="M_ac__91__c__93__" name="Acetate" compartment="c" hasOnlySubstanceUnits="false" boundaryCondition="false" constant="false" fbc:charge="-1" fbc:chemicalFormula="C2H3O2">
        <notes>
          <body xmlns="http://www.w3.org/1999/xhtml">
            <p>SLMID:000000449</p>
          </body>
        </notes>
        <annotation xmlns:sbml="http://www.sbml.org/sbml/level3/version1/core">
          <rdf:RDF xmlns:rdf="http://www.w3.org/1999/02/22-rdf-syntax-ns#" xmlns:dcterms="http://purl.org/dc/terms/" xmlns:vCard="http://www.w3.org/2001/vcard-rdf/3.0#" xmlns:vCard4="http://www.w3.org/2006/vcard/ns#" xmlns:bqbiol="http://biomodels.net/biology-qualifiers/" xmlns:bqmodel="http://biomodels.net/model-qualifiers/">
            <rdf:Description rdf:about="#M_ac__91__c__93__">
              <bqbiol:is>
                <rdf:Bag>
                  <rdf:li rdf:resource="http://identifiers.org/inchi_key/QTBSBXVTEAMEQO-UHFFFAOYSA-M"/>
                  <rdf:li rdf:resource="http://identifiers.org/kegg.drug/D00010"/>
                  <rdf:li rdf:resource="http://identifiers.org/reactome.compound/1524044"/>
                  <rdf:li rdf:resource="http://identifiers.org/reactome.compound/ 390305"/>
                  <rdf:li rdf:resource="http://identifiers.org/reactome.compound/ 113539"/>
                  <rdf:li rdf:resource="http://identifiers.org/reactome.compound/ 2022890"/>
                  <rdf:li rdf:resource="http://identifiers.org/reactome.compound/ 29416"/>
                  <rdf:li rdf:resource="http://identifiers.org/sabiork/1278"/>
                  <rdf:li rdf:resource="http://identifiers.org/bigg.metabolite/ac"/>
                  <rdf:li rdf:resource="http://identifiers.org/biocyc/META:ACET"/>
                  <rdf:li rdf:resource="http://identifiers.org/chebi/CHEBI:13704"/>
                  <rdf:li rdf:resource="http://identifiers.org/chebi/CHEBI:22165"/>
                  <rdf:li rdf:resource="http://identifiers.org/chebi/CHEBI:22169"/>
                  <rdf:li rdf:resource="http://identifiers.org/chebi/CHEBI:40480"/>
                  <rdf:li rdf:resource="http://identifiers.org/chebi/CHEBI:15366"/>
                  <rdf:li rdf:resource="http://identifiers.org/chebi/CHEBI:2387"/>
                  <rdf:li rdf:resource="http://identifiers.org/chebi/CHEBI:30089"/>
                  <rdf:li rdf:resource="http://identifiers.org/chebi/CHEBI:40486"/>
                  <rdf:li rdf:resource="http://identifiers.org/envipath/5882df9c-dae1-4d80-a40e-db4724271456/compound/9e26dcbe-4db9-46a0-8614-9f03545032d2"/>
                  <rdf:li rdf:resource="http://identifiers.org/envipath/5882df9c-dae1-4d80-a40e-db4724271456/compound/5e4989fc-13d3-45d4-ad57-3be380a9d3c0"/>
                  <rdf:li rdf:resource="http://identifiers.org/envipath/650babc9-9d68-4b73-9332-11972ca26f7b/compound/a8f0be58-24e8-441b-8d81-a516a0ead4b3"/>
                  <rdf:li rdf:resource="http://identifiers.org/envipath/4fd7f3e0-dd25-43ac-9453-dda3e52396e4/compound/d45256fe-61fa-4f5b-bb16-91a3d615e3d8"/>
                  <rdf:li rdf:resource="http://identifiers.org/envipath/32de3cf4-e3e6-4168-956e-32fa5ddb0ce1/compound/b545cabc-8c9e-4b20-8848-efa015b481ea"/>
                  <rdf:li rdf:resource="http://identifiers.org/envipath/650babc9-9d68-4b73-9332-11972ca26f7b/compound/3e2d750f-df31-4445-9255-163c627e9b4a"/>
                  <rdf:li rdf:resource="http://identifiers.org/hmdb/HMDB00042"/>
                  <rdf:li rdf:resource="http://identifiers.org/kegg.compound/C00033"/>
                  <rdf:li rdf:resource="http://identifiers.org/lipidmaps/LMFA01010002"/>
                  <rdf:li rdf:resource="http://identifiers.org/metanetx.chemical/MNXM26"/>
                  <rdf:li rdf:resource="http://identifiers.org/seed.compound/cpd00029"/>
                </rdf:Bag>
              </bqbiol:is>
              <bqbiol:hasProperty>
                <rdf:Bag>
                  <rdf:li rdf:resource="http://identifiers.org/sbo/SBO:0000247"/>
                </rdf:Bag>
              </bqbiol:hasProperty>
            </rdf:Description>
          </rdf:RDF>
        </annotation>
      </species>
      <species metaid="M_dca__91__c__93__" sboTerm="SBO:0000247" id="M_dca__91__c__93__" name="Decanoate (n-C10:0)" compartment="c" hasOnlySubstanceUnits="false" boundaryCondition="false" constant="false" fbc:charge="-1" fbc:chemicalFormula="C10H19O2">
        <annotation xmlns:sbml="http://www.sbml.org/sbml/level3/version1/core">
          <rdf:RDF xmlns:rdf="http://www.w3.org/1999/02/22-rdf-syntax-ns#" xmlns:dcterms="http://purl.org/dc/terms/" xmlns:vCard="http://www.w3.org/2001/vcard-rdf/3.0#" xmlns:vCard4="http://www.w3.org/2006/vcard/ns#" xmlns:bqbiol="http://biomodels.net/biology-qualifiers/" xmlns:bqmodel="http://biomodels.net/model-qualifiers/">
            <rdf:Description rdf:about="#M_dca__91__c__93__">
              <bqbiol:is>
                <rdf:Bag>
                  <rdf:li rdf:resource="http://identifiers.org/bigg.metabolite/dca"/>
                  <rdf:li rdf:resource="http://identifiers.org/metanetx.chemical/MNXM162295"/>
                </rdf:Bag>
              </bqbiol:is>
              <bqbiol:hasProperty>
                <rdf:Bag>
                  <rdf:li rdf:resource="http://identifiers.org/sbo/SBO:0000247"/>
                </rdf:Bag>
              </bqbiol:hasProperty>
            </rdf:Description>
          </rdf:RDF>
        </annotation>
      </species>
      <species metaid="M_pheme__91__e__93__" sboTerm="SBO:0000247" id="M_pheme__91__e__93__" name="Protoheme C34H30FeN4O4" compartment="e" hasOnlySubstanceUnits="false" boundaryCondition="false" constant="false" fbc:charge="-2" fbc:chemicalFormula="C34H30FeN4O4">
        <annotation xmlns:sbml="http://www.sbml.org/sbml/level3/version1/core">
          <rdf:RDF xmlns:rdf="http://www.w3.org/1999/02/22-rdf-syntax-ns#" xmlns:dcterms="http://purl.org/dc/terms/" xmlns:vCard="http://www.w3.org/2001/vcard-rdf/3.0#" xmlns:vCard4="http://www.w3.org/2006/vcard/ns#" xmlns:bqbiol="http://biomodels.net/biology-qualifiers/" xmlns:bqmodel="http://biomodels.net/model-qualifiers/">
            <rdf:Description rdf:about="#M_pheme__91__e__93__">
              <bqbiol:is>
                <rdf:Bag>
                  <rdf:li rdf:resource="http://identifiers.org/inchi_key/KABFMIBPWCXCRK-RGGAHWMASA-J"/>
                  <rdf:li rdf:resource="http://identifiers.org/reactome.compound/917877"/>
                  <rdf:li rdf:resource="http://identifiers.org/reactome.compound/ 71185"/>
                  <rdf:li rdf:resource="http://identifiers.org/reactome.compound/ 189444"/>
                  <rdf:li rdf:resource="http://identifiers.org/bigg.metabolite/pheme"/>
                  <rdf:li rdf:resource="http://identifiers.org/biocyc/META:PROTOHEME"/>
                  <rdf:li rdf:resource="http://identifiers.org/chebi/CHEBI:60344"/>
                  <rdf:li rdf:resource="http://identifiers.org/chebi/CHEBI:26355"/>
                  <rdf:li rdf:resource="http://identifiers.org/chebi/CHEBI:17627"/>
                  <rdf:li rdf:resource="http://identifiers.org/chebi/CHEBI:5651"/>
                  <rdf:li rdf:resource="http://identifiers.org/chebi/CHEBI:14957"/>
                  <rdf:li rdf:resource="http://identifiers.org/kegg.compound/C00032"/>
                  <rdf:li rdf:resource="http://identifiers.org/metanetx.chemical/MNXM249"/>
                </rdf:Bag>
              </bqbiol:is>
              <bqbiol:hasProperty>
                <rdf:Bag>
                  <rdf:li rdf:resource="http://identifiers.org/sbo/SBO:0000247"/>
                </rdf:Bag>
              </bqbiol:hasProperty>
            </rdf:Description>
          </rdf:RDF>
        </annotation>
      </species>
      <species metaid="M_citr__L__91__c__93__" sboTerm="SBO:0000247" id="M_citr__L__91__c__93__" name="L-Citrulline" compartment="c" hasOnlySubstanceUnits="false" boundaryCondition="false" constant="false" fbc:charge="0" fbc:chemicalFormula="C6H13N3O3">
        <annotation xmlns:sbml="http://www.sbml.org/sbml/level3/version1/core">
          <rdf:RDF xmlns:rdf="http://www.w3.org/1999/02/22-rdf-syntax-ns#" xmlns:dcterms="http://purl.org/dc/terms/" xmlns:vCard="http://www.w3.org/2001/vcard-rdf/3.0#" xmlns:vCard4="http://www.w3.org/2006/vcard/ns#" xmlns:bqbiol="http://biomodels.net/biology-qualifiers/" xmlns:bqmodel="http://biomodels.net/model-qualifiers/">
            <rdf:Description rdf:about="#M_citr__L__91__c__93__">
              <bqbiol:is>
                <rdf:Bag>
                  <rdf:li rdf:resource="http://identifiers.org/inchi_key/RHGKLRLOHDJJDR-BYPYZUCNSA-N"/>
                  <rdf:li rdf:resource="http://identifiers.org/kegg.drug/D07706"/>
                  <rdf:li rdf:resource="http://identifiers.org/reactome.compound/113567"/>
                  <rdf:li rdf:resource="http://identifiers.org/reactome.compound/ 29968"/>
                  <rdf:li rdf:resource="http://identifiers.org/sabiork/1329"/>
                  <rdf:li rdf:resource="http://identifiers.org/bigg.metabolite/citr__L"/>
                  <rdf:li rdf:resource="http://identifiers.org/biocyc/META:L-CITRULLINE"/>
                  <rdf:li rdf:resource="http://identifiers.org/chebi/CHEBI:41489"/>
                  <rdf:li rdf:resource="http://identifiers.org/chebi/CHEBI:3730"/>
                  <rdf:li rdf:resource="http://identifiers.org/chebi/CHEBI:18211"/>
                  <rdf:li rdf:resource="http://identifiers.org/chebi/CHEBI:21257"/>
                  <rdf:li rdf:resource="http://identifiers.org/chebi/CHEBI:16349"/>
                  <rdf:li rdf:resource="http://identifiers.org/chebi/CHEBI:13092"/>
                  <rdf:li rdf:resource="http://identifiers.org/chebi/CHEBI:6203"/>
                  <rdf:li rdf:resource="http://identifiers.org/chebi/CHEBI:66922"/>
                  <rdf:li rdf:resource="http://identifiers.org/chebi/CHEBI:14002"/>
                  <rdf:li rdf:resource="http://identifiers.org/chebi/CHEBI:57743"/>
                  <rdf:li rdf:resource="http://identifiers.org/hmdb/HMDB00904"/>
                  <rdf:li rdf:resource="http://identifiers.org/kegg.compound/C00327"/>
                  <rdf:li rdf:resource="http://identifiers.org/metanetx.chemical/MNXM211"/>
                  <rdf:li rdf:resource="http://identifiers.org/seed.compound/cpd00274"/>
                </rdf:Bag>
              </bqbiol:is>
              <bqbiol:hasProperty>
                <rdf:Bag>
                  <rdf:li rdf:resource="http://identifiers.org/sbo/SBO:0000247"/>
                </rdf:Bag>
              </bqbiol:hasProperty>
            </rdf:Description>
          </rdf:RDF>
        </annotation>
      </species>
      <species metaid="M_3hodcoa__91__c__93__" sboTerm="SBO:0000247" id="M_3hodcoa__91__c__93__" name="(S)-3-Hydroxyoctadecanoyl-CoA" compartment="c" hasOnlySubstanceUnits="false" boundaryCondition="false" constant="false" fbc:charge="-4" fbc:chemicalFormula="C39H66N7O18P3S">
        <annotation xmlns:sbml="http://www.sbml.org/sbml/level3/version1/core">
          <rdf:RDF xmlns:rdf="http://www.w3.org/1999/02/22-rdf-syntax-ns#" xmlns:dcterms="http://purl.org/dc/terms/" xmlns:vCard="http://www.w3.org/2001/vcard-rdf/3.0#" xmlns:vCard4="http://www.w3.org/2006/vcard/ns#" xmlns:bqbiol="http://biomodels.net/biology-qualifiers/" xmlns:bqmodel="http://biomodels.net/model-qualifiers/">
            <rdf:Description rdf:about="#M_3hodcoa__91__c__93__">
              <bqbiol:is>
                <rdf:Bag>
                  <rdf:li rdf:resource="http://identifiers.org/inchi_key/WZMAIEGYXCOYSH-SFKGBVSGSA-J"/>
                  <rdf:li rdf:resource="http://identifiers.org/bigg.metabolite/3hodcoa"/>
                  <rdf:li rdf:resource="http://identifiers.org/biocyc/META:CPD0-2253"/>
                  <rdf:li rdf:resource="http://identifiers.org/chebi/CHEBI:87561"/>
                  <rdf:li rdf:resource="http://identifiers.org/chebi/CHEBI:50577"/>
                  <rdf:li rdf:resource="http://identifiers.org/lipidmaps/LMFA07050159"/>
                  <rdf:li rdf:resource="http://identifiers.org/metanetx.chemical/MNXM31746"/>
                  <rdf:li rdf:resource="http://identifiers.org/seed.compound/cpd15204"/>
                </rdf:Bag>
              </bqbiol:is>
              <bqbiol:hasProperty>
                <rdf:Bag>
                  <rdf:li rdf:resource="http://identifiers.org/sbo/SBO:0000247"/>
                </rdf:Bag>
              </bqbiol:hasProperty>
            </rdf:Description>
          </rdf:RDF>
        </annotation>
      </species>
      <species metaid="M_all__D__91__e__93__" sboTerm="SBO:0000247" id="M_all__D__91__e__93__" name="D-Allose" compartment="e" hasOnlySubstanceUnits="false" boundaryCondition="false" constant="false" fbc:charge="0" fbc:chemicalFormula="C6H12O6">
        <annotation xmlns:sbml="http://www.sbml.org/sbml/level3/version1/core">
          <rdf:RDF xmlns:rdf="http://www.w3.org/1999/02/22-rdf-syntax-ns#" xmlns:dcterms="http://purl.org/dc/terms/" xmlns:vCard="http://www.w3.org/2001/vcard-rdf/3.0#" xmlns:vCard4="http://www.w3.org/2006/vcard/ns#" xmlns:bqbiol="http://biomodels.net/biology-qualifiers/" xmlns:bqmodel="http://biomodels.net/model-qualifiers/">
            <rdf:Description rdf:about="#M_all__D__91__e__93__">
              <bqbiol:is>
                <rdf:Bag>
                  <rdf:li rdf:resource="http://identifiers.org/inchi_key/WQZGKKKJIJFFOK-IVMDWMLBSA-N"/>
                  <rdf:li rdf:resource="http://identifiers.org/bigg.metabolite/all__D"/>
                  <rdf:li rdf:resource="http://identifiers.org/biocyc/META:D-Allopyranose"/>
                  <rdf:li rdf:resource="http://identifiers.org/biocyc/META:ALLOSE"/>
                  <rdf:li rdf:resource="http://identifiers.org/chebi/CHEBI:4093"/>
                  <rdf:li rdf:resource="http://identifiers.org/kegg.compound/C01487"/>
                  <rdf:li rdf:resource="http://identifiers.org/metanetx.chemical/MNXM1919"/>
                  <rdf:li rdf:resource="http://identifiers.org/seed.compound/cpd01055"/>
                </rdf:Bag>
              </bqbiol:is>
              <bqbiol:hasProperty>
                <rdf:Bag>
                  <rdf:li rdf:resource="http://identifiers.org/sbo/SBO:0000247"/>
                </rdf:Bag>
              </bqbiol:hasProperty>
            </rdf:Description>
          </rdf:RDF>
        </annotation>
      </species>
      <species metaid="M_ca2__91__e__93__" sboTerm="SBO:0000247" id="M_ca2__91__e__93__" name="Calcium" compartment="e" hasOnlySubstanceUnits="false" boundaryCondition="false" constant="false" fbc:charge="2" fbc:chemicalFormula="Ca">
        <annotation xmlns:sbml="http://www.sbml.org/sbml/level3/version1/core">
          <rdf:RDF xmlns:rdf="http://www.w3.org/1999/02/22-rdf-syntax-ns#" xmlns:dcterms="http://purl.org/dc/terms/" xmlns:vCard="http://www.w3.org/2001/vcard-rdf/3.0#" xmlns:vCard4="http://www.w3.org/2006/vcard/ns#" xmlns:bqbiol="http://biomodels.net/biology-qualifiers/" xmlns:bqmodel="http://biomodels.net/model-qualifiers/">
            <rdf:Description rdf:about="#M_ca2__91__e__93__">
              <bqbiol:is>
                <rdf:Bag>
                  <rdf:li rdf:resource="http://identifiers.org/inchi_key/BHPQYMZQTOCNFJ-UHFFFAOYSA-N"/>
                  <rdf:li rdf:resource="http://identifiers.org/reactome.compound/111875"/>
                  <rdf:li rdf:resource="http://identifiers.org/reactome.compound/ 167012"/>
                  <rdf:li rdf:resource="http://identifiers.org/reactome.compound/ 139827"/>
                  <rdf:li rdf:resource="http://identifiers.org/reactome.compound/ 74016"/>
                  <rdf:li rdf:resource="http://identifiers.org/reactome.compound/ 74112"/>
                  <rdf:li rdf:resource="http://identifiers.org/reactome.compound/ 1606834"/>
                  <rdf:li rdf:resource="http://identifiers.org/reactome.compound/ 2855229"/>
                  <rdf:li rdf:resource="http://identifiers.org/sabiork/1289"/>
                  <rdf:li rdf:resource="http://identifiers.org/bigg.metabolite/ca2"/>
                  <rdf:li rdf:resource="http://identifiers.org/biocyc/META:CA+2"/>
                  <rdf:li rdf:resource="http://identifiers.org/chebi/CHEBI:29108"/>
                  <rdf:li rdf:resource="http://identifiers.org/chebi/CHEBI:48760"/>
                  <rdf:li rdf:resource="http://identifiers.org/chebi/CHEBI:39123"/>
                  <rdf:li rdf:resource="http://identifiers.org/chebi/CHEBI:22988"/>
                  <rdf:li rdf:resource="http://identifiers.org/chebi/CHEBI:3308"/>
                  <rdf:li rdf:resource="http://identifiers.org/hmdb/HMDB00464"/>
                  <rdf:li rdf:resource="http://identifiers.org/kegg.compound/C00076"/>
                  <rdf:li rdf:resource="http://identifiers.org/metanetx.chemical/MNXM128"/>
                  <rdf:li rdf:resource="http://identifiers.org/seed.compound/cpd29674"/>
                  <rdf:li rdf:resource="http://identifiers.org/seed.compound/cpd00063"/>
                </rdf:Bag>
              </bqbiol:is>
              <bqbiol:hasProperty>
                <rdf:Bag>
                  <rdf:li rdf:resource="http://identifiers.org/sbo/SBO:0000247"/>
                </rdf:Bag>
              </bqbiol:hasProperty>
            </rdf:Description>
          </rdf:RDF>
        </annotation>
      </species>
      <species metaid="M_fe2__91__p__93__" sboTerm="SBO:0000247" id="M_fe2__91__p__93__" name="Fe2+ mitochondria" compartment="p" hasOnlySubstanceUnits="false" boundaryCondition="false" constant="false" fbc:charge="2" fbc:chemicalFormula="Fe">
        <annotation xmlns:sbml="http://www.sbml.org/sbml/level3/version1/core">
          <rdf:RDF xmlns:rdf="http://www.w3.org/1999/02/22-rdf-syntax-ns#" xmlns:dcterms="http://purl.org/dc/terms/" xmlns:vCard="http://www.w3.org/2001/vcard-rdf/3.0#" xmlns:vCard4="http://www.w3.org/2006/vcard/ns#" xmlns:bqbiol="http://biomodels.net/biology-qualifiers/" xmlns:bqmodel="http://biomodels.net/model-qualifiers/">
            <rdf:Description rdf:about="#M_fe2__91__p__93__">
              <bqbiol:is>
                <rdf:Bag>
                  <rdf:li rdf:resource="http://identifiers.org/inchi_key/CWYNVVGOOAEACU-UHFFFAOYSA-N"/>
                  <rdf:li rdf:resource="http://identifiers.org/sabiork/1275"/>
                  <rdf:li rdf:resource="http://identifiers.org/bigg.metabolite/fe2"/>
                  <rdf:li rdf:resource="http://identifiers.org/biocyc/META:FE+2"/>
                  <rdf:li rdf:resource="http://identifiers.org/chebi/CHEBI:29033"/>
                  <rdf:li rdf:resource="http://identifiers.org/chebi/CHEBI:49599"/>
                  <rdf:li rdf:resource="http://identifiers.org/chebi/CHEBI:13321"/>
                  <rdf:li rdf:resource="http://identifiers.org/chebi/CHEBI:21129"/>
                  <rdf:li rdf:resource="http://identifiers.org/chebi/CHEBI:13319"/>
                  <rdf:li rdf:resource="http://identifiers.org/chebi/CHEBI:24876"/>
                  <rdf:li rdf:resource="http://identifiers.org/chebi/CHEBI:34754"/>
                  <rdf:li rdf:resource="http://identifiers.org/hmdb/HMDB00692"/>
                  <rdf:li rdf:resource="http://identifiers.org/kegg.compound/C14818"/>
                  <rdf:li rdf:resource="http://identifiers.org/metanetx.chemical/MNXM111"/>
                  <rdf:li rdf:resource="http://identifiers.org/seed.compound/cpd10515"/>
                </rdf:Bag>
              </bqbiol:is>
              <bqbiol:hasProperty>
                <rdf:Bag>
                  <rdf:li rdf:resource="http://identifiers.org/sbo/SBO:0000247"/>
                </rdf:Bag>
              </bqbiol:hasProperty>
            </rdf:Description>
          </rdf:RDF>
        </annotation>
      </species>
      <species metaid="M_dkdglcn__91__c__93__" sboTerm="SBO:0000247" id="M_dkdglcn__91__c__93__" name="2,5-Diketo-3-deoxy-D-gluconate" compartment="c" hasOnlySubstanceUnits="false" boundaryCondition="false" constant="false" fbc:charge="-1" fbc:chemicalFormula="C6H7O6">
        <annotation xmlns:sbml="http://www.sbml.org/sbml/level3/version1/core">
          <rdf:RDF xmlns:rdf="http://www.w3.org/1999/02/22-rdf-syntax-ns#" xmlns:dcterms="http://purl.org/dc/terms/" xmlns:vCard="http://www.w3.org/2001/vcard-rdf/3.0#" xmlns:vCard4="http://www.w3.org/2006/vcard/ns#" xmlns:bqbiol="http://biomodels.net/biology-qualifiers/" xmlns:bqmodel="http://biomodels.net/model-qualifiers/">
            <rdf:Description rdf:about="#M_dkdglcn__91__c__93__">
              <bqbiol:is>
                <rdf:Bag>
                  <rdf:li rdf:resource="http://identifiers.org/bigg.metabolite/dkdglcn"/>
                </rdf:Bag>
              </bqbiol:is>
              <bqbiol:hasProperty>
                <rdf:Bag>
                  <rdf:li rdf:resource="http://identifiers.org/sbo/SBO:0000247"/>
                </rdf:Bag>
              </bqbiol:hasProperty>
            </rdf:Description>
          </rdf:RDF>
        </annotation>
      </species>
      <species metaid="M_chtbs__91__p__93__" sboTerm="SBO:0000247" id="M_chtbs__91__p__93__" name="N,N&apos;-diacetylchitobiose" compartment="p" hasOnlySubstanceUnits="false" boundaryCondition="false" constant="false" fbc:charge="0" fbc:chemicalFormula="C16H28N2O11">
        <annotation xmlns:sbml="http://www.sbml.org/sbml/level3/version1/core">
          <rdf:RDF xmlns:rdf="http://www.w3.org/1999/02/22-rdf-syntax-ns#" xmlns:dcterms="http://purl.org/dc/terms/" xmlns:vCard="http://www.w3.org/2001/vcard-rdf/3.0#" xmlns:vCard4="http://www.w3.org/2006/vcard/ns#" xmlns:bqbiol="http://biomodels.net/biology-qualifiers/" xmlns:bqmodel="http://biomodels.net/model-qualifiers/">
            <rdf:Description rdf:about="#M_chtbs__91__p__93__">
              <bqbiol:is>
                <rdf:Bag>
                  <rdf:li rdf:resource="http://identifiers.org/bigg.metabolite/chtbs"/>
                  <rdf:li rdf:resource="http://identifiers.org/metanetx.chemical/MNXM722863"/>
                </rdf:Bag>
              </bqbiol:is>
              <bqbiol:hasProperty>
                <rdf:Bag>
                  <rdf:li rdf:resource="http://identifiers.org/sbo/SBO:0000247"/>
                </rdf:Bag>
              </bqbiol:hasProperty>
            </rdf:Description>
          </rdf:RDF>
        </annotation>
      </species>
      <species metaid="M_34hpp__91__c__93__" sboTerm="SBO:0000247" id="M_34hpp__91__c__93__" name="3-(4-Hydroxyphenyl)pyruvate" compartment="c" hasOnlySubstanceUnits="false" boundaryCondition="false" constant="false" fbc:charge="-1" fbc:chemicalFormula="C9H7O4">
        <annotation xmlns:sbml="http://www.sbml.org/sbml/level3/version1/core">
          <rdf:RDF xmlns:rdf="http://www.w3.org/1999/02/22-rdf-syntax-ns#" xmlns:dcterms="http://purl.org/dc/terms/" xmlns:vCard="http://www.w3.org/2001/vcard-rdf/3.0#" xmlns:vCard4="http://www.w3.org/2006/vcard/ns#" xmlns:bqbiol="http://biomodels.net/biology-qualifiers/" xmlns:bqmodel="http://biomodels.net/model-qualifiers/">
            <rdf:Description rdf:about="#M_34hpp__91__c__93__">
              <bqbiol:is>
                <rdf:Bag>
                  <rdf:li rdf:resource="http://identifiers.org/inchi_key/KKADPXVIOXHVKN-UHFFFAOYSA-M"/>
                  <rdf:li rdf:resource="http://identifiers.org/reactome.compound/31365"/>
                  <rdf:li rdf:resource="http://identifiers.org/sabiork/5423"/>
                  <rdf:li rdf:resource="http://identifiers.org/bigg.metabolite/34hpp"/>
                  <rdf:li rdf:resource="http://identifiers.org/biocyc/META:P-HYDROXY-PHENYLPYRUVATE"/>
                  <rdf:li rdf:resource="http://identifiers.org/chebi/CHEBI:36242"/>
                  <rdf:li rdf:resource="http://identifiers.org/chebi/CHEBI:20425"/>
                  <rdf:li rdf:resource="http://identifiers.org/chebi/CHEBI:20426"/>
                  <rdf:li rdf:resource="http://identifiers.org/chebi/CHEBI:12016"/>
                  <rdf:li rdf:resource="http://identifiers.org/chebi/CHEBI:15999"/>
                  <rdf:li rdf:resource="http://identifiers.org/chebi/CHEBI:11725"/>
                  <rdf:li rdf:resource="http://identifiers.org/chebi/CHEBI:594665"/>
                  <rdf:li rdf:resource="http://identifiers.org/chebi/CHEBI:11727"/>
                  <rdf:li rdf:resource="http://identifiers.org/chebi/CHEBI:42422"/>
                  <rdf:li rdf:resource="http://identifiers.org/chebi/CHEBI:1431"/>
                  <rdf:li rdf:resource="http://identifiers.org/envipath/32de3cf4-e3e6-4168-956e-32fa5ddb0ce1/compound/f2e806ef-76ea-4ddf-bf89-db7737caa79b"/>
                  <rdf:li rdf:resource="http://identifiers.org/hmdb/HMDB00707"/>
                  <rdf:li rdf:resource="http://identifiers.org/kegg.compound/C01179"/>
                  <rdf:li rdf:resource="http://identifiers.org/metanetx.chemical/MNXM153"/>
                  <rdf:li rdf:resource="http://identifiers.org/seed.compound/cpd00868"/>
                </rdf:Bag>
              </bqbiol:is>
              <bqbiol:hasProperty>
                <rdf:Bag>
                  <rdf:li rdf:resource="http://identifiers.org/sbo/SBO:0000247"/>
                </rdf:Bag>
              </bqbiol:hasProperty>
            </rdf:Description>
          </rdf:RDF>
        </annotation>
      </species>
      <species metaid="M_fusa__91__p__93__" sboTerm="SBO:0000247" id="M_fusa__91__p__93__" name="Fusidic acid" compartment="p" hasOnlySubstanceUnits="false" boundaryCondition="false" constant="false" fbc:charge="0" fbc:chemicalFormula="C31H48O5">
        <annotation xmlns:sbml="http://www.sbml.org/sbml/level3/version1/core">
          <rdf:RDF xmlns:rdf="http://www.w3.org/1999/02/22-rdf-syntax-ns#" xmlns:dcterms="http://purl.org/dc/terms/" xmlns:vCard="http://www.w3.org/2001/vcard-rdf/3.0#" xmlns:vCard4="http://www.w3.org/2006/vcard/ns#" xmlns:bqbiol="http://biomodels.net/biology-qualifiers/" xmlns:bqmodel="http://biomodels.net/model-qualifiers/">
            <rdf:Description rdf:about="#M_fusa__91__p__93__">
              <bqbiol:is>
                <rdf:Bag>
                  <rdf:li rdf:resource="http://identifiers.org/inchi_key/IECPWNUMDGFDKC-MZJAQBGESA-M"/>
                  <rdf:li rdf:resource="http://identifiers.org/kegg.drug/D04281"/>
                  <rdf:li rdf:resource="http://identifiers.org/bigg.metabolite/fusa"/>
                  <rdf:li rdf:resource="http://identifiers.org/biocyc/META:CPD0-1606"/>
                  <rdf:li rdf:resource="http://identifiers.org/chebi/CHEBI:42742"/>
                  <rdf:li rdf:resource="http://identifiers.org/chebi/CHEBI:71321"/>
                  <rdf:li rdf:resource="http://identifiers.org/chebi/CHEBI:24133"/>
                  <rdf:li rdf:resource="http://identifiers.org/chebi/CHEBI:29013"/>
                  <rdf:li rdf:resource="http://identifiers.org/chebi/CHEBI:5201"/>
                  <rdf:li rdf:resource="http://identifiers.org/hmdb/HMDB15570"/>
                  <rdf:li rdf:resource="http://identifiers.org/kegg.compound/C06694"/>
                  <rdf:li rdf:resource="http://identifiers.org/lipidmaps/LMPR0106040001"/>
                  <rdf:li rdf:resource="http://identifiers.org/metanetx.chemical/MNXM125818"/>
                  <rdf:li rdf:resource="http://identifiers.org/seed.compound/cpd04095"/>
                </rdf:Bag>
              </bqbiol:is>
              <bqbiol:hasProperty>
                <rdf:Bag>
                  <rdf:li rdf:resource="http://identifiers.org/sbo/SBO:0000247"/>
                </rdf:Bag>
              </bqbiol:hasProperty>
            </rdf:Description>
          </rdf:RDF>
        </annotation>
      </species>
      <species metaid="M_metglcur__91__c__93__" sboTerm="SBO:0000247" id="M_metglcur__91__c__93__" name="1-O-methyl-Beta-D-glucuronate" compartment="c" hasOnlySubstanceUnits="false" boundaryCondition="false" constant="false" fbc:charge="-1" fbc:chemicalFormula="C7H11O7">
        <annotation xmlns:sbml="http://www.sbml.org/sbml/level3/version1/core">
          <rdf:RDF xmlns:rdf="http://www.w3.org/1999/02/22-rdf-syntax-ns#" xmlns:dcterms="http://purl.org/dc/terms/" xmlns:vCard="http://www.w3.org/2001/vcard-rdf/3.0#" xmlns:vCard4="http://www.w3.org/2006/vcard/ns#" xmlns:bqbiol="http://biomodels.net/biology-qualifiers/" xmlns:bqmodel="http://biomodels.net/model-qualifiers/">
            <rdf:Description rdf:about="#M_metglcur__91__c__93__">
              <bqbiol:is>
                <rdf:Bag>
                  <rdf:li rdf:resource="http://identifiers.org/bigg.metabolite/metglcur"/>
                </rdf:Bag>
              </bqbiol:is>
              <bqbiol:hasProperty>
                <rdf:Bag>
                  <rdf:li rdf:resource="http://identifiers.org/sbo/SBO:0000247"/>
                </rdf:Bag>
              </bqbiol:hasProperty>
            </rdf:Description>
          </rdf:RDF>
        </annotation>
      </species>
      <species metaid="M_g1p__91__e__93__" sboTerm="SBO:0000247" id="M_g1p__91__e__93__" name="D-Glucose 1-phosphate" compartment="e" hasOnlySubstanceUnits="false" boundaryCondition="false" constant="false" fbc:charge="-2" fbc:chemicalFormula="C6H11O9P">
        <annotation xmlns:sbml="http://www.sbml.org/sbml/level3/version1/core">
          <rdf:RDF xmlns:rdf="http://www.w3.org/1999/02/22-rdf-syntax-ns#" xmlns:dcterms="http://purl.org/dc/terms/" xmlns:vCard="http://www.w3.org/2001/vcard-rdf/3.0#" xmlns:vCard4="http://www.w3.org/2006/vcard/ns#" xmlns:bqbiol="http://biomodels.net/biology-qualifiers/" xmlns:bqmodel="http://biomodels.net/model-qualifiers/">
            <rdf:Description rdf:about="#M_g1p__91__e__93__">
              <bqbiol:is>
                <rdf:Bag>
                  <rdf:li rdf:resource="http://identifiers.org/inchi_key/HXXFSFRBOHSIMQ-GASJEMHNSA-L"/>
                  <rdf:li rdf:resource="http://identifiers.org/reactome.compound/29548"/>
                  <rdf:li rdf:resource="http://identifiers.org/sabiork/1450"/>
                  <rdf:li rdf:resource="http://identifiers.org/sabiork/ 23742"/>
                  <rdf:li rdf:resource="http://identifiers.org/sabiork/ 1298"/>
                  <rdf:li rdf:resource="http://identifiers.org/bigg.metabolite/g1p"/>
                  <rdf:li rdf:resource="http://identifiers.org/biocyc/META:D-glucose-1-phosphates"/>
                  <rdf:li rdf:resource="http://identifiers.org/biocyc/META:GLC-1-P"/>
                  <rdf:li rdf:resource="http://identifiers.org/chebi/CHEBI:10246"/>
                  <rdf:li rdf:resource="http://identifiers.org/chebi/CHEBI:42623"/>
                  <rdf:li rdf:resource="http://identifiers.org/chebi/CHEBI:12967"/>
                  <rdf:li rdf:resource="http://identifiers.org/chebi/CHEBI:12320"/>
                  <rdf:li rdf:resource="http://identifiers.org/chebi/CHEBI:29042"/>
                  <rdf:li rdf:resource="http://identifiers.org/chebi/CHEBI:4169"/>
                  <rdf:li rdf:resource="http://identifiers.org/chebi/CHEBI:58601"/>
                  <rdf:li rdf:resource="http://identifiers.org/chebi/CHEBI:57629"/>
                  <rdf:li rdf:resource="http://identifiers.org/chebi/CHEBI:16077"/>
                  <rdf:li rdf:resource="http://identifiers.org/chebi/CHEBI:21001"/>
                  <rdf:li rdf:resource="http://identifiers.org/chebi/CHEBI:12970"/>
                  <rdf:li rdf:resource="http://identifiers.org/chebi/CHEBI:21004"/>
                  <rdf:li rdf:resource="http://identifiers.org/hmdb/HMDB01586"/>
                  <rdf:li rdf:resource="http://identifiers.org/hmdb/HMDB01306"/>
                  <rdf:li rdf:resource="http://identifiers.org/kegg.compound/C00103"/>
                  <rdf:li rdf:resource="http://identifiers.org/metanetx.chemical/MNXM89588"/>
                  <rdf:li rdf:resource="http://identifiers.org/seed.compound/cpd00089"/>
                  <rdf:li rdf:resource="http://identifiers.org/seed.compound/cpd28817"/>
                </rdf:Bag>
              </bqbiol:is>
              <bqbiol:hasProperty>
                <rdf:Bag>
                  <rdf:li rdf:resource="http://identifiers.org/sbo/SBO:0000247"/>
                </rdf:Bag>
              </bqbiol:hasProperty>
            </rdf:Description>
          </rdf:RDF>
        </annotation>
      </species>
      <species metaid="M_duri__91__c__93__" sboTerm="SBO:0000247" id="M_duri__91__c__93__" name="Deoxyuridine" compartment="c" hasOnlySubstanceUnits="false" boundaryCondition="false" constant="false" fbc:charge="0" fbc:chemicalFormula="C9H12N2O5">
        <annotation xmlns:sbml="http://www.sbml.org/sbml/level3/version1/core">
          <rdf:RDF xmlns:rdf="http://www.w3.org/1999/02/22-rdf-syntax-ns#" xmlns:dcterms="http://purl.org/dc/terms/" xmlns:vCard="http://www.w3.org/2001/vcard-rdf/3.0#" xmlns:vCard4="http://www.w3.org/2006/vcard/ns#" xmlns:bqbiol="http://biomodels.net/biology-qualifiers/" xmlns:bqmodel="http://biomodels.net/model-qualifiers/">
            <rdf:Description rdf:about="#M_duri__91__c__93__">
              <bqbiol:is>
                <rdf:Bag>
                  <rdf:li rdf:resource="http://identifiers.org/inchi_key/MXHRCPNRJAMMIM-SHYZEUOFSA-N"/>
                  <rdf:li rdf:resource="http://identifiers.org/reactome.compound/500430"/>
                  <rdf:li rdf:resource="http://identifiers.org/sabiork/2074"/>
                  <rdf:li rdf:resource="http://identifiers.org/bigg.metabolite/duri"/>
                  <rdf:li rdf:resource="http://identifiers.org/biocyc/META:DEOXYURIDINE"/>
                  <rdf:li rdf:resource="http://identifiers.org/chebi/CHEBI:46293"/>
                  <rdf:li rdf:resource="http://identifiers.org/chebi/CHEBI:14123"/>
                  <rdf:li rdf:resource="http://identifiers.org/chebi/CHEBI:29113"/>
                  <rdf:li rdf:resource="http://identifiers.org/chebi/CHEBI:46289"/>
                  <rdf:li rdf:resource="http://identifiers.org/chebi/CHEBI:4434"/>
                  <rdf:li rdf:resource="http://identifiers.org/chebi/CHEBI:23640"/>
                  <rdf:li rdf:resource="http://identifiers.org/chebi/CHEBI:19261"/>
                  <rdf:li rdf:resource="http://identifiers.org/chebi/CHEBI:46165"/>
                  <rdf:li rdf:resource="http://identifiers.org/chebi/CHEBI:42178"/>
                  <rdf:li rdf:resource="http://identifiers.org/chebi/CHEBI:11398"/>
                  <rdf:li rdf:resource="http://identifiers.org/chebi/CHEBI:16450"/>
                  <rdf:li rdf:resource="http://identifiers.org/chebi/CHEBI:11572"/>
                  <rdf:li rdf:resource="http://identifiers.org/hmdb/HMDB00012"/>
                  <rdf:li rdf:resource="http://identifiers.org/kegg.compound/C00526"/>
                  <rdf:li rdf:resource="http://identifiers.org/metanetx.chemical/MNXM492"/>
                  <rdf:li rdf:resource="http://identifiers.org/seed.compound/cpd00412"/>
                </rdf:Bag>
              </bqbiol:is>
              <bqbiol:hasProperty>
                <rdf:Bag>
                  <rdf:li rdf:resource="http://identifiers.org/sbo/SBO:0000247"/>
                </rdf:Bag>
              </bqbiol:hasProperty>
            </rdf:Description>
          </rdf:RDF>
        </annotation>
      </species>
      <species metaid="M_udcpdp__91__p__93__" sboTerm="SBO:0000247" id="M_udcpdp__91__p__93__" name="Undecaprenyl diphosphate" compartment="p" hasOnlySubstanceUnits="false" boundaryCondition="false" constant="false" fbc:charge="-3" fbc:chemicalFormula="C55H89O7P2">
        <annotation xmlns:sbml="http://www.sbml.org/sbml/level3/version1/core">
          <rdf:RDF xmlns:rdf="http://www.w3.org/1999/02/22-rdf-syntax-ns#" xmlns:dcterms="http://purl.org/dc/terms/" xmlns:vCard="http://www.w3.org/2001/vcard-rdf/3.0#" xmlns:vCard4="http://www.w3.org/2006/vcard/ns#" xmlns:bqbiol="http://biomodels.net/biology-qualifiers/" xmlns:bqmodel="http://biomodels.net/model-qualifiers/">
            <rdf:Description rdf:about="#M_udcpdp__91__p__93__">
              <bqbiol:is>
                <rdf:Bag>
                  <rdf:li rdf:resource="http://identifiers.org/inchi_key/NTXGVHCCXVHYCL-RDQGWRCRSA-K"/>
                  <rdf:li rdf:resource="http://identifiers.org/sabiork/1757"/>
                  <rdf:li rdf:resource="http://identifiers.org/bigg.metabolite/udcpdp"/>
                  <rdf:li rdf:resource="http://identifiers.org/biocyc/META:CPD-9649"/>
                  <rdf:li rdf:resource="http://identifiers.org/chebi/CHEBI:27192"/>
                  <rdf:li rdf:resource="http://identifiers.org/chebi/CHEBI:53042"/>
                  <rdf:li rdf:resource="http://identifiers.org/chebi/CHEBI:17047"/>
                  <rdf:li rdf:resource="http://identifiers.org/chebi/CHEBI:9863"/>
                  <rdf:li rdf:resource="http://identifiers.org/chebi/CHEBI:57995"/>
                  <rdf:li rdf:resource="http://identifiers.org/chebi/CHEBI:15284"/>
                  <rdf:li rdf:resource="http://identifiers.org/hmdb/HMDB01469"/>
                  <rdf:li rdf:resource="http://identifiers.org/lipidmaps/LMPR03030004"/>
                  <rdf:li rdf:resource="http://identifiers.org/metanetx.chemical/MNXM5043"/>
                  <rdf:li rdf:resource="http://identifiers.org/seed.compound/cpd25775"/>
                </rdf:Bag>
              </bqbiol:is>
              <bqbiol:hasProperty>
                <rdf:Bag>
                  <rdf:li rdf:resource="http://identifiers.org/sbo/SBO:0000247"/>
                </rdf:Bag>
              </bqbiol:hasProperty>
            </rdf:Description>
          </rdf:RDF>
        </annotation>
      </species>
      <species metaid="M_ag__91__e__93__" sboTerm="SBO:0000247" id="M_ag__91__e__93__" name="Silver" compartment="e" hasOnlySubstanceUnits="false" boundaryCondition="false" constant="false" fbc:charge="1" fbc:chemicalFormula="Ag">
        <annotation xmlns:sbml="http://www.sbml.org/sbml/level3/version1/core">
          <rdf:RDF xmlns:rdf="http://www.w3.org/1999/02/22-rdf-syntax-ns#" xmlns:dcterms="http://purl.org/dc/terms/" xmlns:vCard="http://www.w3.org/2001/vcard-rdf/3.0#" xmlns:vCard4="http://www.w3.org/2006/vcard/ns#" xmlns:bqbiol="http://biomodels.net/biology-qualifiers/" xmlns:bqmodel="http://biomodels.net/model-qualifiers/">
            <rdf:Description rdf:about="#M_ag__91__e__93__">
              <bqbiol:is>
                <rdf:Bag>
                  <rdf:li rdf:resource="http://identifiers.org/inchi_key/FOIXSVOLVBLSDH-UHFFFAOYSA-N"/>
                  <rdf:li rdf:resource="http://identifiers.org/sabiork/45"/>
                  <rdf:li rdf:resource="http://identifiers.org/bigg.metabolite/ag"/>
                  <rdf:li rdf:resource="http://identifiers.org/biocyc/META:AG+"/>
                  <rdf:li rdf:resource="http://identifiers.org/chebi/CHEBI:49467"/>
                  <rdf:li rdf:resource="http://identifiers.org/chebi/CHEBI:30051"/>
                  <rdf:li rdf:resource="http://identifiers.org/chebi/CHEBI:49468"/>
                  <rdf:li rdf:resource="http://identifiers.org/hmdb/HMDB02659"/>
                  <rdf:li rdf:resource="http://identifiers.org/kegg.compound/C06710"/>
                  <rdf:li rdf:resource="http://identifiers.org/metanetx.chemical/MNXM5928"/>
                  <rdf:li rdf:resource="http://identifiers.org/seed.compound/cpd04100"/>
                </rdf:Bag>
              </bqbiol:is>
              <bqbiol:hasProperty>
                <rdf:Bag>
                  <rdf:li rdf:resource="http://identifiers.org/sbo/SBO:0000247"/>
                </rdf:Bag>
              </bqbiol:hasProperty>
            </rdf:Description>
          </rdf:RDF>
        </annotation>
      </species>
      <species metaid="M_pep__91__c__93__" sboTerm="SBO:0000247" id="M_pep__91__c__93__" name="Phosphoenolpyruvate" compartment="c" hasOnlySubstanceUnits="false" boundaryCondition="false" constant="false" fbc:charge="-3" fbc:chemicalFormula="C3H2O6P">
        <annotation xmlns:sbml="http://www.sbml.org/sbml/level3/version1/core">
          <rdf:RDF xmlns:rdf="http://www.w3.org/1999/02/22-rdf-syntax-ns#" xmlns:dcterms="http://purl.org/dc/terms/" xmlns:vCard="http://www.w3.org/2001/vcard-rdf/3.0#" xmlns:vCard4="http://www.w3.org/2006/vcard/ns#" xmlns:bqbiol="http://biomodels.net/biology-qualifiers/" xmlns:bqmodel="http://biomodels.net/model-qualifiers/">
            <rdf:Description rdf:about="#M_pep__91__c__93__">
              <bqbiol:is>
                <rdf:Bag>
                  <rdf:li rdf:resource="http://identifiers.org/inchi_key/DTBNBXWJWCWCIK-UHFFFAOYSA-K"/>
                  <rdf:li rdf:resource="http://identifiers.org/reactome.compound/372364"/>
                  <rdf:li rdf:resource="http://identifiers.org/reactome.compound/ 29492"/>
                  <rdf:li rdf:resource="http://identifiers.org/sabiork/32"/>
                  <rdf:li rdf:resource="http://identifiers.org/bigg.metabolite/pep"/>
                  <rdf:li rdf:resource="http://identifiers.org/biocyc/META:PHOSPHO-ENOL-PYRUVATE"/>
                  <rdf:li rdf:resource="http://identifiers.org/chebi/CHEBI:18021"/>
                  <rdf:li rdf:resource="http://identifiers.org/chebi/CHEBI:44894"/>
                  <rdf:li rdf:resource="http://identifiers.org/chebi/CHEBI:26054"/>
                  <rdf:li rdf:resource="http://identifiers.org/chebi/CHEBI:14812"/>
                  <rdf:li rdf:resource="http://identifiers.org/chebi/CHEBI:26055"/>
                  <rdf:li rdf:resource="http://identifiers.org/chebi/CHEBI:8147"/>
                  <rdf:li rdf:resource="http://identifiers.org/chebi/CHEBI:58702"/>
                  <rdf:li rdf:resource="http://identifiers.org/chebi/CHEBI:44897"/>
                  <rdf:li rdf:resource="http://identifiers.org/hmdb/HMDB00263"/>
                  <rdf:li rdf:resource="http://identifiers.org/kegg.compound/C00074"/>
                  <rdf:li rdf:resource="http://identifiers.org/metanetx.chemical/MNXM73"/>
                  <rdf:li rdf:resource="http://identifiers.org/seed.compound/cpd00061"/>
                </rdf:Bag>
              </bqbiol:is>
              <bqbiol:hasProperty>
                <rdf:Bag>
                  <rdf:li rdf:resource="http://identifiers.org/sbo/SBO:0000247"/>
                </rdf:Bag>
              </bqbiol:hasProperty>
            </rdf:Description>
          </rdf:RDF>
        </annotation>
      </species>
      <species metaid="M_ala_B__91__c__93__" sboTerm="SBO:0000247" id="M_ala_B__91__c__93__" name="Beta-Alanine" compartment="c" hasOnlySubstanceUnits="false" boundaryCondition="false" constant="false" fbc:charge="0" fbc:chemicalFormula="C3H7NO2">
        <annotation xmlns:sbml="http://www.sbml.org/sbml/level3/version1/core">
          <rdf:RDF xmlns:rdf="http://www.w3.org/1999/02/22-rdf-syntax-ns#" xmlns:dcterms="http://purl.org/dc/terms/" xmlns:vCard="http://www.w3.org/2001/vcard-rdf/3.0#" xmlns:vCard4="http://www.w3.org/2006/vcard/ns#" xmlns:bqbiol="http://biomodels.net/biology-qualifiers/" xmlns:bqmodel="http://biomodels.net/model-qualifiers/">
            <rdf:Description rdf:about="#M_ala_B__91__c__93__">
              <bqbiol:is>
                <rdf:Bag>
                  <rdf:li rdf:resource="http://identifiers.org/inchi_key/UCMIRNVEIXFBKS-UHFFFAOYSA-N"/>
                  <rdf:li rdf:resource="http://identifiers.org/kegg.drug/D07561"/>
                  <rdf:li rdf:resource="http://identifiers.org/reactome.compound/73590"/>
                  <rdf:li rdf:resource="http://identifiers.org/reactome.compound/ 909777"/>
                  <rdf:li rdf:resource="http://identifiers.org/sabiork/1932"/>
                  <rdf:li rdf:resource="http://identifiers.org/bigg.metabolite/ala_B"/>
                  <rdf:li rdf:resource="http://identifiers.org/biocyc/META:B-ALANINE"/>
                  <rdf:li rdf:resource="http://identifiers.org/chebi/CHEBI:12389"/>
                  <rdf:li rdf:resource="http://identifiers.org/chebi/CHEBI:63070"/>
                  <rdf:li rdf:resource="http://identifiers.org/chebi/CHEBI:16958"/>
                  <rdf:li rdf:resource="http://identifiers.org/chebi/CHEBI:22821"/>
                  <rdf:li rdf:resource="http://identifiers.org/chebi/CHEBI:10343"/>
                  <rdf:li rdf:resource="http://identifiers.org/chebi/CHEBI:57966"/>
                  <rdf:li rdf:resource="http://identifiers.org/chebi/CHEBI:41050"/>
                  <rdf:li rdf:resource="http://identifiers.org/envipath/650babc9-9d68-4b73-9332-11972ca26f7b/compound/0352ab69-1208-420e-b7c9-87b5b436f4df"/>
                  <rdf:li rdf:resource="http://identifiers.org/hmdb/HMDB00056"/>
                  <rdf:li rdf:resource="http://identifiers.org/kegg.compound/C00099"/>
                  <rdf:li rdf:resource="http://identifiers.org/metanetx.chemical/MNXM144"/>
                  <rdf:li rdf:resource="http://identifiers.org/seed.compound/cpd00085"/>
                </rdf:Bag>
              </bqbiol:is>
              <bqbiol:hasProperty>
                <rdf:Bag>
                  <rdf:li rdf:resource="http://identifiers.org/sbo/SBO:0000247"/>
                </rdf:Bag>
              </bqbiol:hasProperty>
            </rdf:Description>
          </rdf:RDF>
        </annotation>
      </species>
      <species metaid="M_h__91__c__93__" sboTerm="SBO:0000247" id="M_h__91__c__93__" name="H+" compartment="c" hasOnlySubstanceUnits="false" boundaryCondition="false" constant="false" fbc:charge="1" fbc:chemicalFormula="H">
        <annotation xmlns:sbml="http://www.sbml.org/sbml/level3/version1/core">
          <rdf:RDF xmlns:rdf="http://www.w3.org/1999/02/22-rdf-syntax-ns#" xmlns:dcterms="http://purl.org/dc/terms/" xmlns:vCard="http://www.w3.org/2001/vcard-rdf/3.0#" xmlns:vCard4="http://www.w3.org/2006/vcard/ns#" xmlns:bqbiol="http://biomodels.net/biology-qualifiers/" xmlns:bqmodel="http://biomodels.net/model-qualifiers/">
            <rdf:Description rdf:about="#M_h__91__c__93__">
              <bqbiol:is>
                <rdf:Bag>
                  <rdf:li rdf:resource="http://identifiers.org/inchi_key/GPRLSGONYQIRFK-UHFFFAOYSA-N"/>
                  <rdf:li rdf:resource="http://identifiers.org/reactome.compound/2000349"/>
                  <rdf:li rdf:resource="http://identifiers.org/reactome.compound/ 425978"/>
                  <rdf:li rdf:resource="http://identifiers.org/reactome.compound/ 74722"/>
                  <rdf:li rdf:resource="http://identifiers.org/reactome.compound/ 428040"/>
                  <rdf:li rdf:resource="http://identifiers.org/reactome.compound/ 427899"/>
                  <rdf:li rdf:resource="http://identifiers.org/reactome.compound/ 428548"/>
                  <rdf:li rdf:resource="http://identifiers.org/reactome.compound/ 156540"/>
                  <rdf:li rdf:resource="http://identifiers.org/reactome.compound/ 70106"/>
                  <rdf:li rdf:resource="http://identifiers.org/reactome.compound/ 425969"/>
                  <rdf:li rdf:resource="http://identifiers.org/reactome.compound/ 1132304"/>
                  <rdf:li rdf:resource="http://identifiers.org/reactome.compound/ 5668577"/>
                  <rdf:li rdf:resource="http://identifiers.org/reactome.compound/ 1470067"/>
                  <rdf:li rdf:resource="http://identifiers.org/reactome.compound/ 163953"/>
                  <rdf:li rdf:resource="http://identifiers.org/reactome.compound/ 193465"/>
                  <rdf:li rdf:resource="http://identifiers.org/reactome.compound/ 113529"/>
                  <rdf:li rdf:resource="http://identifiers.org/reactome.compound/ 351626"/>
                  <rdf:li rdf:resource="http://identifiers.org/reactome.compound/ 425999"/>
                  <rdf:li rdf:resource="http://identifiers.org/reactome.compound/ 194688"/>
                  <rdf:li rdf:resource="http://identifiers.org/reactome.compound/ 374900"/>
                  <rdf:li rdf:resource="http://identifiers.org/reactome.compound/ 2872447"/>
                  <rdf:li rdf:resource="http://identifiers.org/reactome.compound/ 372511"/>
                  <rdf:li rdf:resource="http://identifiers.org/sabiork/39"/>
                  <rdf:li rdf:resource="http://identifiers.org/bigg.metabolite/h"/>
                  <rdf:li rdf:resource="http://identifiers.org/biocyc/META:PROTON"/>
                  <rdf:li rdf:resource="http://identifiers.org/chebi/CHEBI:5584"/>
                  <rdf:li rdf:resource="http://identifiers.org/chebi/CHEBI:13357"/>
                  <rdf:li rdf:resource="http://identifiers.org/chebi/CHEBI:15378"/>
                  <rdf:li rdf:resource="http://identifiers.org/chebi/CHEBI:10744"/>
                  <rdf:li rdf:resource="http://identifiers.org/hmdb/HMDB59597"/>
                  <rdf:li rdf:resource="http://identifiers.org/kegg.compound/C00080"/>
                  <rdf:li rdf:resource="http://identifiers.org/metanetx.chemical/MNXM1"/>
                  <rdf:li rdf:resource="http://identifiers.org/seed.compound/cpd00067"/>
                </rdf:Bag>
              </bqbiol:is>
              <bqbiol:hasProperty>
                <rdf:Bag>
                  <rdf:li rdf:resource="http://identifiers.org/sbo/SBO:0000247"/>
                </rdf:Bag>
              </bqbiol:hasProperty>
            </rdf:Description>
          </rdf:RDF>
        </annotation>
      </species>
      <species metaid="M_pa141__91__c__93__" sboTerm="SBO:0000247" id="M_pa141__91__c__93__" name="1,2-ditetradec-7-enoyl-sn-glycerol 3-phosphate" compartment="c" hasOnlySubstanceUnits="false" boundaryCondition="false" constant="false" fbc:charge="-2" fbc:chemicalFormula="C31H55O8P1">
        <annotation xmlns:sbml="http://www.sbml.org/sbml/level3/version1/core">
          <rdf:RDF xmlns:rdf="http://www.w3.org/1999/02/22-rdf-syntax-ns#" xmlns:dcterms="http://purl.org/dc/terms/" xmlns:vCard="http://www.w3.org/2001/vcard-rdf/3.0#" xmlns:vCard4="http://www.w3.org/2006/vcard/ns#" xmlns:bqbiol="http://biomodels.net/biology-qualifiers/" xmlns:bqmodel="http://biomodels.net/model-qualifiers/">
            <rdf:Description rdf:about="#M_pa141__91__c__93__">
              <bqbiol:is>
                <rdf:Bag>
                  <rdf:li rdf:resource="http://identifiers.org/bigg.metabolite/pa141"/>
                  <rdf:li rdf:resource="http://identifiers.org/metanetx.chemical/MNXM90512"/>
                  <rdf:li rdf:resource="http://identifiers.org/seed.compound/cpd15523"/>
                </rdf:Bag>
              </bqbiol:is>
              <bqbiol:hasProperty>
                <rdf:Bag>
                  <rdf:li rdf:resource="http://identifiers.org/sbo/SBO:0000247"/>
                </rdf:Bag>
              </bqbiol:hasProperty>
            </rdf:Description>
          </rdf:RDF>
        </annotation>
      </species>
      <species metaid="M_no2__91__e__93__" sboTerm="SBO:0000247" id="M_no2__91__e__93__" name="Nitrite" compartment="e" hasOnlySubstanceUnits="false" boundaryCondition="false" constant="false" fbc:charge="-1" fbc:chemicalFormula="NO2">
        <annotation xmlns:sbml="http://www.sbml.org/sbml/level3/version1/core">
          <rdf:RDF xmlns:rdf="http://www.w3.org/1999/02/22-rdf-syntax-ns#" xmlns:dcterms="http://purl.org/dc/terms/" xmlns:vCard="http://www.w3.org/2001/vcard-rdf/3.0#" xmlns:vCard4="http://www.w3.org/2006/vcard/ns#" xmlns:bqbiol="http://biomodels.net/biology-qualifiers/" xmlns:bqmodel="http://biomodels.net/model-qualifiers/">
            <rdf:Description rdf:about="#M_no2__91__e__93__">
              <bqbiol:is>
                <rdf:Bag>
                  <rdf:li rdf:resource="http://identifiers.org/inchi_key/IOVCWXUNBOPUCH-UHFFFAOYSA-M"/>
                  <rdf:li rdf:resource="http://identifiers.org/reactome.compound/1222379"/>
                  <rdf:li rdf:resource="http://identifiers.org/sabiork/3058"/>
                  <rdf:li rdf:resource="http://identifiers.org/bigg.metabolite/no2"/>
                  <rdf:li rdf:resource="http://identifiers.org/biocyc/META:NITRITE"/>
                  <rdf:li rdf:resource="http://identifiers.org/chebi/CHEBI:16301"/>
                  <rdf:li rdf:resource="http://identifiers.org/chebi/CHEBI:14658"/>
                  <rdf:li rdf:resource="http://identifiers.org/chebi/CHEBI:7585"/>
                  <rdf:li rdf:resource="http://identifiers.org/chebi/CHEBI:44396"/>
                  <rdf:li rdf:resource="http://identifiers.org/chebi/CHEBI:25567"/>
                  <rdf:li rdf:resource="http://identifiers.org/envipath/32de3cf4-e3e6-4168-956e-32fa5ddb0ce1/compound/84af9b8c-5f58-4093-85cb-964ba8ed40b7"/>
                  <rdf:li rdf:resource="http://identifiers.org/hmdb/HMDB02786"/>
                  <rdf:li rdf:resource="http://identifiers.org/kegg.compound/C00088"/>
                  <rdf:li rdf:resource="http://identifiers.org/metanetx.chemical/MNXM107"/>
                  <rdf:li rdf:resource="http://identifiers.org/seed.compound/cpd00075"/>
                </rdf:Bag>
              </bqbiol:is>
              <bqbiol:hasProperty>
                <rdf:Bag>
                  <rdf:li rdf:resource="http://identifiers.org/sbo/SBO:0000247"/>
                </rdf:Bag>
              </bqbiol:hasProperty>
            </rdf:Description>
          </rdf:RDF>
        </annotation>
      </species>
      <species metaid="M_cdpdddecg__91__c__93__" sboTerm="SBO:0000247" id="M_cdpdddecg__91__c__93__" name="CDP-1,2-didodecanoylglycerol" compartment="c" hasOnlySubstanceUnits="false" boundaryCondition="false" constant="false" fbc:charge="-2" fbc:chemicalFormula="C36H63N3O15P2">
        <annotation xmlns:sbml="http://www.sbml.org/sbml/level3/version1/core">
          <rdf:RDF xmlns:rdf="http://www.w3.org/1999/02/22-rdf-syntax-ns#" xmlns:dcterms="http://purl.org/dc/terms/" xmlns:vCard="http://www.w3.org/2001/vcard-rdf/3.0#" xmlns:vCard4="http://www.w3.org/2006/vcard/ns#" xmlns:bqbiol="http://biomodels.net/biology-qualifiers/" xmlns:bqmodel="http://biomodels.net/model-qualifiers/">
            <rdf:Description rdf:about="#M_cdpdddecg__91__c__93__">
              <bqbiol:is>
                <rdf:Bag>
                  <rdf:li rdf:resource="http://identifiers.org/bigg.metabolite/cdpdddecg"/>
                  <rdf:li rdf:resource="http://identifiers.org/metanetx.chemical/MNXM4507"/>
                  <rdf:li rdf:resource="http://identifiers.org/seed.compound/cpd15417"/>
                </rdf:Bag>
              </bqbiol:is>
              <bqbiol:hasProperty>
                <rdf:Bag>
                  <rdf:li rdf:resource="http://identifiers.org/sbo/SBO:0000247"/>
                </rdf:Bag>
              </bqbiol:hasProperty>
            </rdf:Description>
          </rdf:RDF>
        </annotation>
      </species>
      <species metaid="M_rib__D__91__c__93__" sboTerm="SBO:0000247" id="M_rib__D__91__c__93__" name="D-Ribose" compartment="c" hasOnlySubstanceUnits="false" boundaryCondition="false" constant="false" fbc:charge="0" fbc:chemicalFormula="C5H10O5">
        <annotation xmlns:sbml="http://www.sbml.org/sbml/level3/version1/core">
          <rdf:RDF xmlns:rdf="http://www.w3.org/1999/02/22-rdf-syntax-ns#" xmlns:dcterms="http://purl.org/dc/terms/" xmlns:vCard="http://www.w3.org/2001/vcard-rdf/3.0#" xmlns:vCard4="http://www.w3.org/2006/vcard/ns#" xmlns:bqbiol="http://biomodels.net/biology-qualifiers/" xmlns:bqmodel="http://biomodels.net/model-qualifiers/">
            <rdf:Description rdf:about="#M_rib__D__91__c__93__">
              <bqbiol:is>
                <rdf:Bag>
                  <rdf:li rdf:resource="http://identifiers.org/inchi_key/HMFHBZSHGGEWLO-SOOFDHNKSA-N"/>
                  <rdf:li rdf:resource="http://identifiers.org/sabiork/1653"/>
                  <rdf:li rdf:resource="http://identifiers.org/bigg.metabolite/rib__D"/>
                  <rdf:li rdf:resource="http://identifiers.org/biocyc/META:D-Ribofuranose"/>
                  <rdf:li rdf:resource="http://identifiers.org/biocyc/META:D-Ribopyranose"/>
                  <rdf:li rdf:resource="http://identifiers.org/chebi/CHEBI:13011"/>
                  <rdf:li rdf:resource="http://identifiers.org/chebi/CHEBI:16988"/>
                  <rdf:li rdf:resource="http://identifiers.org/chebi/CHEBI:46999"/>
                  <rdf:li rdf:resource="http://identifiers.org/chebi/CHEBI:47013"/>
                  <rdf:li rdf:resource="http://identifiers.org/chebi/CHEBI:47006"/>
                  <rdf:li rdf:resource="http://identifiers.org/chebi/CHEBI:4233"/>
                  <rdf:li rdf:resource="http://identifiers.org/chebi/CHEBI:21078"/>
                  <rdf:li rdf:resource="http://identifiers.org/hmdb/HMDB00283"/>
                  <rdf:li rdf:resource="http://identifiers.org/kegg.compound/C21057"/>
                  <rdf:li rdf:resource="http://identifiers.org/kegg.compound/C00121"/>
                  <rdf:li rdf:resource="http://identifiers.org/metanetx.chemical/MNXM242"/>
                  <rdf:li rdf:resource="http://identifiers.org/seed.compound/cpd00105"/>
                </rdf:Bag>
              </bqbiol:is>
              <bqbiol:hasProperty>
                <rdf:Bag>
                  <rdf:li rdf:resource="http://identifiers.org/sbo/SBO:0000247"/>
                </rdf:Bag>
              </bqbiol:hasProperty>
            </rdf:Description>
          </rdf:RDF>
        </annotation>
      </species>
      <species metaid="M_tag6p__D__91__c__93__" sboTerm="SBO:0000247" id="M_tag6p__D__91__c__93__" name="D-Tagatose 6-phosphate" compartment="c" hasOnlySubstanceUnits="false" boundaryCondition="false" constant="false" fbc:charge="-2" fbc:chemicalFormula="C6H11O9P">
        <annotation xmlns:sbml="http://www.sbml.org/sbml/level3/version1/core">
          <rdf:RDF xmlns:rdf="http://www.w3.org/1999/02/22-rdf-syntax-ns#" xmlns:dcterms="http://purl.org/dc/terms/" xmlns:vCard="http://www.w3.org/2001/vcard-rdf/3.0#" xmlns:vCard4="http://www.w3.org/2006/vcard/ns#" xmlns:bqbiol="http://biomodels.net/biology-qualifiers/" xmlns:bqmodel="http://biomodels.net/model-qualifiers/">
            <rdf:Description rdf:about="#M_tag6p__D__91__c__93__">
              <bqbiol:is>
                <rdf:Bag>
                  <rdf:li rdf:resource="http://identifiers.org/inchi_key/BGWGXPAPYGQALX-OEXCPVAWSA-L"/>
                  <rdf:li rdf:resource="http://identifiers.org/sabiork/1352"/>
                  <rdf:li rdf:resource="http://identifiers.org/bigg.metabolite/tag6p__D"/>
                  <rdf:li rdf:resource="http://identifiers.org/biocyc/META:TAGATOSE-6-PHOSPHATE"/>
                  <rdf:li rdf:resource="http://identifiers.org/chebi/CHEBI:4251"/>
                  <rdf:li rdf:resource="http://identifiers.org/chebi/CHEBI:21097"/>
                  <rdf:li rdf:resource="http://identifiers.org/chebi/CHEBI:17837"/>
                  <rdf:li rdf:resource="http://identifiers.org/chebi/CHEBI:58695"/>
                  <rdf:li rdf:resource="http://identifiers.org/chebi/CHEBI:13025"/>
                  <rdf:li rdf:resource="http://identifiers.org/hmdb/HMDB06873"/>
                  <rdf:li rdf:resource="http://identifiers.org/kegg.compound/C01097"/>
                  <rdf:li rdf:resource="http://identifiers.org/metanetx.chemical/MNXM795"/>
                  <rdf:li rdf:resource="http://identifiers.org/seed.compound/cpd00805"/>
                </rdf:Bag>
              </bqbiol:is>
              <bqbiol:hasProperty>
                <rdf:Bag>
                  <rdf:li rdf:resource="http://identifiers.org/sbo/SBO:0000247"/>
                </rdf:Bag>
              </bqbiol:hasProperty>
            </rdf:Description>
          </rdf:RDF>
        </annotation>
      </species>
      <species metaid="M_2dr1p__91__c__93__" sboTerm="SBO:0000247" id="M_2dr1p__91__c__93__" name="2-Deoxy-D-ribose 1-phosphate" compartment="c" hasOnlySubstanceUnits="false" boundaryCondition="false" constant="false" fbc:charge="-2" fbc:chemicalFormula="C5H9O7P">
        <annotation xmlns:sbml="http://www.sbml.org/sbml/level3/version1/core">
          <rdf:RDF xmlns:rdf="http://www.w3.org/1999/02/22-rdf-syntax-ns#" xmlns:dcterms="http://purl.org/dc/terms/" xmlns:vCard="http://www.w3.org/2001/vcard-rdf/3.0#" xmlns:vCard4="http://www.w3.org/2006/vcard/ns#" xmlns:bqbiol="http://biomodels.net/biology-qualifiers/" xmlns:bqmodel="http://biomodels.net/model-qualifiers/">
            <rdf:Description rdf:about="#M_2dr1p__91__c__93__">
              <bqbiol:is>
                <rdf:Bag>
                  <rdf:li rdf:resource="http://identifiers.org/inchi_key/KBDKAJNTYKVSEK-VPENINKCSA-L"/>
                  <rdf:li rdf:resource="http://identifiers.org/reactome.compound/112032"/>
                  <rdf:li rdf:resource="http://identifiers.org/sabiork/1345"/>
                  <rdf:li rdf:resource="http://identifiers.org/bigg.metabolite/2dr1p"/>
                  <rdf:li rdf:resource="http://identifiers.org/biocyc/META:DEOXY-D-RIBOSE-1-PHOSPHATE"/>
                  <rdf:li rdf:resource="http://identifiers.org/chebi/CHEBI:28542"/>
                  <rdf:li rdf:resource="http://identifiers.org/chebi/CHEBI:1081"/>
                  <rdf:li rdf:resource="http://identifiers.org/chebi/CHEBI:11563"/>
                  <rdf:li rdf:resource="http://identifiers.org/chebi/CHEBI:19558"/>
                  <rdf:li rdf:resource="http://identifiers.org/chebi/CHEBI:58576"/>
                  <rdf:li rdf:resource="http://identifiers.org/chebi/CHEBI:57259"/>
                  <rdf:li rdf:resource="http://identifiers.org/hmdb/HMDB01351"/>
                  <rdf:li rdf:resource="http://identifiers.org/kegg.compound/C00672"/>
                  <rdf:li rdf:resource="http://identifiers.org/metanetx.chemical/MNXM789"/>
                  <rdf:li rdf:resource="http://identifiers.org/seed.compound/cpd00509"/>
                  <rdf:li rdf:resource="http://identifiers.org/seed.compound/cpd26845"/>
                </rdf:Bag>
              </bqbiol:is>
              <bqbiol:hasProperty>
                <rdf:Bag>
                  <rdf:li rdf:resource="http://identifiers.org/sbo/SBO:0000247"/>
                </rdf:Bag>
              </bqbiol:hasProperty>
            </rdf:Description>
          </rdf:RDF>
        </annotation>
      </species>
      <species metaid="M_gthrd__91__c__93__" sboTerm="SBO:0000247" id="M_gthrd__91__c__93__" name="Reduced glutathione" compartment="c" hasOnlySubstanceUnits="false" boundaryCondition="false" constant="false" fbc:charge="-1" fbc:chemicalFormula="C10H16N3O6S">
        <annotation xmlns:sbml="http://www.sbml.org/sbml/level3/version1/core">
          <rdf:RDF xmlns:rdf="http://www.w3.org/1999/02/22-rdf-syntax-ns#" xmlns:dcterms="http://purl.org/dc/terms/" xmlns:vCard="http://www.w3.org/2001/vcard-rdf/3.0#" xmlns:vCard4="http://www.w3.org/2006/vcard/ns#" xmlns:bqbiol="http://biomodels.net/biology-qualifiers/" xmlns:bqmodel="http://biomodels.net/model-qualifiers/">
            <rdf:Description rdf:about="#M_gthrd__91__c__93__">
              <bqbiol:is>
                <rdf:Bag>
                  <rdf:li rdf:resource="http://identifiers.org/inchi_key/RWSXRVCMGQZWBV-WDSKDSINSA-M"/>
                  <rdf:li rdf:resource="http://identifiers.org/kegg.drug/D00014"/>
                  <rdf:li rdf:resource="http://identifiers.org/reactome.compound/1247892"/>
                  <rdf:li rdf:resource="http://identifiers.org/reactome.compound/ 1500783"/>
                  <rdf:li rdf:resource="http://identifiers.org/reactome.compound/ 1655887"/>
                  <rdf:li rdf:resource="http://identifiers.org/reactome.compound/ 29450"/>
                  <rdf:li rdf:resource="http://identifiers.org/reactome.compound/ 158543"/>
                  <rdf:li rdf:resource="http://identifiers.org/sabiork/1926"/>
                  <rdf:li rdf:resource="http://identifiers.org/bigg.metabolite/gthrd"/>
                  <rdf:li rdf:resource="http://identifiers.org/biocyc/META:GLUTATHIONE"/>
                  <rdf:li rdf:resource="http://identifiers.org/chebi/CHEBI:43049"/>
                  <rdf:li rdf:resource="http://identifiers.org/chebi/CHEBI:14327"/>
                  <rdf:li rdf:resource="http://identifiers.org/chebi/CHEBI:16856"/>
                  <rdf:li rdf:resource="http://identifiers.org/chebi/CHEBI:57925"/>
                  <rdf:li rdf:resource="http://identifiers.org/chebi/CHEBI:12402"/>
                  <rdf:li rdf:resource="http://identifiers.org/chebi/CHEBI:24334"/>
                  <rdf:li rdf:resource="http://identifiers.org/chebi/CHEBI:5437"/>
                  <rdf:li rdf:resource="http://identifiers.org/chebi/CHEBI:42873"/>
                  <rdf:li rdf:resource="http://identifiers.org/hmdb/HMDB01463"/>
                  <rdf:li rdf:resource="http://identifiers.org/hmdb/HMDB62697"/>
                  <rdf:li rdf:resource="http://identifiers.org/hmdb/HMDB00125"/>
                  <rdf:li rdf:resource="http://identifiers.org/hmdb/HMDB06960"/>
                  <rdf:li rdf:resource="http://identifiers.org/kegg.compound/C00051"/>
                  <rdf:li rdf:resource="http://identifiers.org/metanetx.chemical/MNXM57"/>
                  <rdf:li rdf:resource="http://identifiers.org/seed.compound/cpd00042"/>
                </rdf:Bag>
              </bqbiol:is>
              <bqbiol:hasProperty>
                <rdf:Bag>
                  <rdf:li rdf:resource="http://identifiers.org/sbo/SBO:0000247"/>
                </rdf:Bag>
              </bqbiol:hasProperty>
            </rdf:Description>
          </rdf:RDF>
        </annotation>
      </species>
      <species metaid="M_pe140__91__p__93__" sboTerm="SBO:0000247" id="M_pe140__91__p__93__" name="Phosphatidylethanolamine (ditetradecanoyl, n-C14:0)" compartment="p" hasOnlySubstanceUnits="false" boundaryCondition="false" constant="false" fbc:charge="0" fbc:chemicalFormula="C33H66N1O8P1">
        <notes>
          <body xmlns="http://www.w3.org/1999/xhtml">
            <p>SLMID:000034918</p>
          </body>
        </notes>
        <annotation xmlns:sbml="http://www.sbml.org/sbml/level3/version1/core">
          <rdf:RDF xmlns:rdf="http://www.w3.org/1999/02/22-rdf-syntax-ns#" xmlns:dcterms="http://purl.org/dc/terms/" xmlns:vCard="http://www.w3.org/2001/vcard-rdf/3.0#" xmlns:vCard4="http://www.w3.org/2006/vcard/ns#" xmlns:bqbiol="http://biomodels.net/biology-qualifiers/" xmlns:bqmodel="http://biomodels.net/model-qualifiers/">
            <rdf:Description rdf:about="#M_pe140__91__p__93__">
              <bqbiol:is>
                <rdf:Bag>
                  <rdf:li rdf:resource="http://identifiers.org/bigg.metabolite/pe140"/>
                  <rdf:li rdf:resource="http://identifiers.org/biocyc/META:CPD-17087"/>
                  <rdf:li rdf:resource="http://identifiers.org/hmdb/HMDB08821"/>
                  <rdf:li rdf:resource="http://identifiers.org/hmdb/HMDB05313"/>
                  <rdf:li rdf:resource="http://identifiers.org/lipidmaps/LMGP02010352"/>
                  <rdf:li rdf:resource="http://identifiers.org/metanetx.chemical/MNXM2859"/>
                </rdf:Bag>
              </bqbiol:is>
              <bqbiol:hasProperty>
                <rdf:Bag>
                  <rdf:li rdf:resource="http://identifiers.org/sbo/SBO:0000247"/>
                </rdf:Bag>
              </bqbiol:hasProperty>
            </rdf:Description>
          </rdf:RDF>
        </annotation>
      </species>
      <species metaid="M_2agpg120__91__c__93__" sboTerm="SBO:0000247" id="M_2agpg120__91__c__93__" name="2-Acyl-sn-glycero-3-phosphoglycerol (n-C12:0)" compartment="c" hasOnlySubstanceUnits="false" boundaryCondition="false" constant="false" fbc:charge="-1" fbc:chemicalFormula="C18H36O9P1">
        <annotation xmlns:sbml="http://www.sbml.org/sbml/level3/version1/core">
          <rdf:RDF xmlns:rdf="http://www.w3.org/1999/02/22-rdf-syntax-ns#" xmlns:dcterms="http://purl.org/dc/terms/" xmlns:vCard="http://www.w3.org/2001/vcard-rdf/3.0#" xmlns:vCard4="http://www.w3.org/2006/vcard/ns#" xmlns:bqbiol="http://biomodels.net/biology-qualifiers/" xmlns:bqmodel="http://biomodels.net/model-qualifiers/">
            <rdf:Description rdf:about="#M_2agpg120__91__c__93__">
              <bqbiol:is>
                <rdf:Bag>
                  <rdf:li rdf:resource="http://identifiers.org/bigg.metabolite/2agpg120"/>
                  <rdf:li rdf:resource="http://identifiers.org/metanetx.chemical/MNXM3450"/>
                </rdf:Bag>
              </bqbiol:is>
              <bqbiol:hasProperty>
                <rdf:Bag>
                  <rdf:li rdf:resource="http://identifiers.org/sbo/SBO:0000247"/>
                </rdf:Bag>
              </bqbiol:hasProperty>
            </rdf:Description>
          </rdf:RDF>
        </annotation>
      </species>
      <species metaid="M_dhpppn__91__c__93__" sboTerm="SBO:0000247" id="M_dhpppn__91__c__93__" name="3-(2,3-Dihydroxyphenyl)propanoate" compartment="c" hasOnlySubstanceUnits="false" boundaryCondition="false" constant="false" fbc:charge="-1" fbc:chemicalFormula="C9H9O4">
        <annotation xmlns:sbml="http://www.sbml.org/sbml/level3/version1/core">
          <rdf:RDF xmlns:rdf="http://www.w3.org/1999/02/22-rdf-syntax-ns#" xmlns:dcterms="http://purl.org/dc/terms/" xmlns:vCard="http://www.w3.org/2001/vcard-rdf/3.0#" xmlns:vCard4="http://www.w3.org/2006/vcard/ns#" xmlns:bqbiol="http://biomodels.net/biology-qualifiers/" xmlns:bqmodel="http://biomodels.net/model-qualifiers/">
            <rdf:Description rdf:about="#M_dhpppn__91__c__93__">
              <bqbiol:is>
                <rdf:Bag>
                  <rdf:li rdf:resource="http://identifiers.org/inchi_key/QZDSXQJWBGMRLU-UHFFFAOYSA-M"/>
                  <rdf:li rdf:resource="http://identifiers.org/sabiork/7038"/>
                  <rdf:li rdf:resource="http://identifiers.org/bigg.metabolite/dhpppn"/>
                  <rdf:li rdf:resource="http://identifiers.org/biocyc/META:2-3-DIHYDROXYPHENYL-PROPIONATE"/>
                  <rdf:li rdf:resource="http://identifiers.org/chebi/CHEBI:46951"/>
                  <rdf:li rdf:resource="http://identifiers.org/chebi/CHEBI:18136"/>
                  <rdf:li rdf:resource="http://identifiers.org/chebi/CHEBI:11713"/>
                  <rdf:li rdf:resource="http://identifiers.org/chebi/CHEBI:19918"/>
                  <rdf:li rdf:resource="http://identifiers.org/chebi/CHEBI:1419"/>
                  <rdf:li rdf:resource="http://identifiers.org/chebi/CHEBI:19919"/>
                  <rdf:li rdf:resource="http://identifiers.org/chebi/CHEBI:11718"/>
                  <rdf:li rdf:resource="http://identifiers.org/envipath/32de3cf4-e3e6-4168-956e-32fa5ddb0ce1/compound/41182ed7-9bc7-4ca9-82dc-53a07e6cc91d"/>
                  <rdf:li rdf:resource="http://identifiers.org/kegg.compound/C04044"/>
                  <rdf:li rdf:resource="http://identifiers.org/metanetx.chemical/MNXM826"/>
                  <rdf:li rdf:resource="http://identifiers.org/seed.compound/cpd02501"/>
                </rdf:Bag>
              </bqbiol:is>
              <bqbiol:hasProperty>
                <rdf:Bag>
                  <rdf:li rdf:resource="http://identifiers.org/sbo/SBO:0000247"/>
                </rdf:Bag>
              </bqbiol:hasProperty>
            </rdf:Description>
          </rdf:RDF>
        </annotation>
      </species>
      <species metaid="M_2tdecg3p__91__p__93__" sboTerm="SBO:0000247" id="M_2tdecg3p__91__p__93__" name="2-tetradecanoyl-sn-glycerol 3-phosphate" compartment="p" hasOnlySubstanceUnits="false" boundaryCondition="false" constant="false" fbc:charge="-1" fbc:chemicalFormula="C17H34O7P1">
        <annotation xmlns:sbml="http://www.sbml.org/sbml/level3/version1/core">
          <rdf:RDF xmlns:rdf="http://www.w3.org/1999/02/22-rdf-syntax-ns#" xmlns:dcterms="http://purl.org/dc/terms/" xmlns:vCard="http://www.w3.org/2001/vcard-rdf/3.0#" xmlns:vCard4="http://www.w3.org/2006/vcard/ns#" xmlns:bqbiol="http://biomodels.net/biology-qualifiers/" xmlns:bqmodel="http://biomodels.net/model-qualifiers/">
            <rdf:Description rdf:about="#M_2tdecg3p__91__p__93__">
              <bqbiol:is>
                <rdf:Bag>
                  <rdf:li rdf:resource="http://identifiers.org/bigg.metabolite/2tdecg3p"/>
                  <rdf:li rdf:resource="http://identifiers.org/metanetx.chemical/MNXM5491"/>
                  <rdf:li rdf:resource="http://identifiers.org/seed.compound/cpd15363"/>
                </rdf:Bag>
              </bqbiol:is>
              <bqbiol:hasProperty>
                <rdf:Bag>
                  <rdf:li rdf:resource="http://identifiers.org/sbo/SBO:0000247"/>
                </rdf:Bag>
              </bqbiol:hasProperty>
            </rdf:Description>
          </rdf:RDF>
        </annotation>
      </species>
      <species metaid="M_ala__L__91__e__93__" sboTerm="SBO:0000247" id="M_ala__L__91__e__93__" name="L-Alanine" compartment="e" hasOnlySubstanceUnits="false" boundaryCondition="false" constant="false" fbc:charge="0" fbc:chemicalFormula="C3H7NO2">
        <annotation xmlns:sbml="http://www.sbml.org/sbml/level3/version1/core">
          <rdf:RDF xmlns:rdf="http://www.w3.org/1999/02/22-rdf-syntax-ns#" xmlns:dcterms="http://purl.org/dc/terms/" xmlns:vCard="http://www.w3.org/2001/vcard-rdf/3.0#" xmlns:vCard4="http://www.w3.org/2006/vcard/ns#" xmlns:bqbiol="http://biomodels.net/biology-qualifiers/" xmlns:bqmodel="http://biomodels.net/model-qualifiers/">
            <rdf:Description rdf:about="#M_ala__L__91__e__93__">
              <bqbiol:is>
                <rdf:Bag>
                  <rdf:li rdf:resource="http://identifiers.org/inchi_key/QNAYBMKLOCPYGJ-REOHCLBHSA-N"/>
                  <rdf:li rdf:resource="http://identifiers.org/kegg.drug/D00012"/>
                  <rdf:li rdf:resource="http://identifiers.org/reactome.compound/389664"/>
                  <rdf:li rdf:resource="http://identifiers.org/reactome.compound/ 352036"/>
                  <rdf:li rdf:resource="http://identifiers.org/reactome.compound/ 29432"/>
                  <rdf:li rdf:resource="http://identifiers.org/reactome.compound/ 379697"/>
                  <rdf:li rdf:resource="http://identifiers.org/sabiork/2280"/>
                  <rdf:li rdf:resource="http://identifiers.org/sabiork/ 67"/>
                  <rdf:li rdf:resource="http://identifiers.org/bigg.metabolite/ala__L"/>
                  <rdf:li rdf:resource="http://identifiers.org/biocyc/META:L-ALPHA-ALANINE"/>
                  <rdf:li rdf:resource="http://identifiers.org/chebi/CHEBI:21216"/>
                  <rdf:li rdf:resource="http://identifiers.org/chebi/CHEBI:32440"/>
                  <rdf:li rdf:resource="http://identifiers.org/chebi/CHEBI:2539"/>
                  <rdf:li rdf:resource="http://identifiers.org/chebi/CHEBI:46308"/>
                  <rdf:li rdf:resource="http://identifiers.org/chebi/CHEBI:40735"/>
                  <rdf:li rdf:resource="http://identifiers.org/chebi/CHEBI:16977"/>
                  <rdf:li rdf:resource="http://identifiers.org/chebi/CHEBI:22277"/>
                  <rdf:li rdf:resource="http://identifiers.org/chebi/CHEBI:32439"/>
                  <rdf:li rdf:resource="http://identifiers.org/chebi/CHEBI:57972"/>
                  <rdf:li rdf:resource="http://identifiers.org/chebi/CHEBI:6171"/>
                  <rdf:li rdf:resource="http://identifiers.org/chebi/CHEBI:16449"/>
                  <rdf:li rdf:resource="http://identifiers.org/chebi/CHEBI:32431"/>
                  <rdf:li rdf:resource="http://identifiers.org/chebi/CHEBI:32432"/>
                  <rdf:li rdf:resource="http://identifiers.org/chebi/CHEBI:66916"/>
                  <rdf:li rdf:resource="http://identifiers.org/chebi/CHEBI:40734"/>
                  <rdf:li rdf:resource="http://identifiers.org/chebi/CHEBI:13069"/>
                  <rdf:li rdf:resource="http://identifiers.org/chebi/CHEBI:76050"/>
                  <rdf:li rdf:resource="http://identifiers.org/chebi/CHEBI:13748"/>
                  <rdf:li rdf:resource="http://identifiers.org/envipath/650babc9-9d68-4b73-9332-11972ca26f7b/compound/d80739c7-acbe-4c00-8ea2-e3d19a191be2"/>
                  <rdf:li rdf:resource="http://identifiers.org/envipath/650babc9-9d68-4b73-9332-11972ca26f7b/compound/1aad160f-1c5e-48e0-9473-6305321b31ed"/>
                  <rdf:li rdf:resource="http://identifiers.org/hmdb/HMDB00161"/>
                  <rdf:li rdf:resource="http://identifiers.org/hmdb/HMDB62251"/>
                  <rdf:li rdf:resource="http://identifiers.org/kegg.compound/C01401"/>
                  <rdf:li rdf:resource="http://identifiers.org/kegg.compound/C00041"/>
                  <rdf:li rdf:resource="http://identifiers.org/metanetx.chemical/MNXM32"/>
                  <rdf:li rdf:resource="http://identifiers.org/seed.compound/cpd00035"/>
                  <rdf:li rdf:resource="http://identifiers.org/seed.compound/cpd01003"/>
                </rdf:Bag>
              </bqbiol:is>
              <bqbiol:hasProperty>
                <rdf:Bag>
                  <rdf:li rdf:resource="http://identifiers.org/sbo/SBO:0000247"/>
                </rdf:Bag>
              </bqbiol:hasProperty>
            </rdf:Description>
          </rdf:RDF>
        </annotation>
      </species>
      <species metaid="M_g6p__91__e__93__" sboTerm="SBO:0000247" id="M_g6p__91__e__93__" name="D-Glucose 6-phosphate" compartment="e" hasOnlySubstanceUnits="false" boundaryCondition="false" constant="false" fbc:charge="-2" fbc:chemicalFormula="C6H11O9P">
        <annotation xmlns:sbml="http://www.sbml.org/sbml/level3/version1/core">
          <rdf:RDF xmlns:rdf="http://www.w3.org/1999/02/22-rdf-syntax-ns#" xmlns:dcterms="http://purl.org/dc/terms/" xmlns:vCard="http://www.w3.org/2001/vcard-rdf/3.0#" xmlns:vCard4="http://www.w3.org/2006/vcard/ns#" xmlns:bqbiol="http://biomodels.net/biology-qualifiers/" xmlns:bqmodel="http://biomodels.net/model-qualifiers/">
            <rdf:Description rdf:about="#M_g6p__91__e__93__">
              <bqbiol:is>
                <rdf:Bag>
                  <rdf:li rdf:resource="http://identifiers.org/inchi_key/NBSCHQHZLSJFNQ-GASJEMHNSA-L"/>
                  <rdf:li rdf:resource="http://identifiers.org/reactome.compound/1629756"/>
                  <rdf:li rdf:resource="http://identifiers.org/sabiork/1404"/>
                  <rdf:li rdf:resource="http://identifiers.org/sabiork/ 1405"/>
                  <rdf:li rdf:resource="http://identifiers.org/bigg.metabolite/g6p"/>
                  <rdf:li rdf:resource="http://identifiers.org/biocyc/META:D-glucopyranose-6-phosphate"/>
                  <rdf:li rdf:resource="http://identifiers.org/chebi/CHEBI:61548"/>
                  <rdf:li rdf:resource="http://identifiers.org/chebi/CHEBI:14314"/>
                  <rdf:li rdf:resource="http://identifiers.org/chebi/CHEBI:4170"/>
                  <rdf:li rdf:resource="http://identifiers.org/hmdb/HMDB01549"/>
                  <rdf:li rdf:resource="http://identifiers.org/hmdb/HMDB01401"/>
                  <rdf:li rdf:resource="http://identifiers.org/hmdb/HMDB06793"/>
                  <rdf:li rdf:resource="http://identifiers.org/kegg.compound/C00092"/>
                  <rdf:li rdf:resource="http://identifiers.org/metanetx.chemical/MNXM160"/>
                  <rdf:li rdf:resource="http://identifiers.org/seed.compound/cpd00079"/>
                  <rdf:li rdf:resource="http://identifiers.org/seed.compound/cpd26836"/>
                </rdf:Bag>
              </bqbiol:is>
              <bqbiol:hasProperty>
                <rdf:Bag>
                  <rdf:li rdf:resource="http://identifiers.org/sbo/SBO:0000247"/>
                </rdf:Bag>
              </bqbiol:hasProperty>
            </rdf:Description>
          </rdf:RDF>
        </annotation>
      </species>
      <species metaid="M_actACP__91__c__93__" sboTerm="SBO:0000247" id="M_actACP__91__c__93__" name="Acetoacetyl-ACP" compartment="c" hasOnlySubstanceUnits="false" boundaryCondition="false" constant="false" fbc:charge="-1" fbc:chemicalFormula="C15H25N2O9PRS">
        <annotation xmlns:sbml="http://www.sbml.org/sbml/level3/version1/core">
          <rdf:RDF xmlns:rdf="http://www.w3.org/1999/02/22-rdf-syntax-ns#" xmlns:dcterms="http://purl.org/dc/terms/" xmlns:vCard="http://www.w3.org/2001/vcard-rdf/3.0#" xmlns:vCard4="http://www.w3.org/2006/vcard/ns#" xmlns:bqbiol="http://biomodels.net/biology-qualifiers/" xmlns:bqmodel="http://biomodels.net/model-qualifiers/">
            <rdf:Description rdf:about="#M_actACP__91__c__93__">
              <bqbiol:is>
                <rdf:Bag>
                  <rdf:li rdf:resource="http://identifiers.org/sabiork/8104"/>
                  <rdf:li rdf:resource="http://identifiers.org/bigg.metabolite/actACP"/>
                  <rdf:li rdf:resource="http://identifiers.org/biocyc/META:Acetoacetyl-ACPs"/>
                  <rdf:li rdf:resource="http://identifiers.org/biocyc/META:Acetoacetyl-ACP"/>
                  <rdf:li rdf:resource="http://identifiers.org/chebi/CHEBI:2393"/>
                  <rdf:li rdf:resource="http://identifiers.org/kegg.compound/C05744"/>
                  <rdf:li rdf:resource="http://identifiers.org/metanetx.chemical/MNXM1223"/>
                  <rdf:li rdf:resource="http://identifiers.org/seed.compound/cpd11488"/>
                </rdf:Bag>
              </bqbiol:is>
              <bqbiol:hasProperty>
                <rdf:Bag>
                  <rdf:li rdf:resource="http://identifiers.org/sbo/SBO:0000247"/>
                </rdf:Bag>
              </bqbiol:hasProperty>
            </rdf:Description>
          </rdf:RDF>
        </annotation>
      </species>
      <species metaid="M_2odecg3p__91__c__93__" sboTerm="SBO:0000247" id="M_2odecg3p__91__c__93__" name="2-octadecanoyl-sn-glycerol 3-phosphate" compartment="c" hasOnlySubstanceUnits="false" boundaryCondition="false" constant="false" fbc:charge="-1" fbc:chemicalFormula="C21H42O7P1">
        <notes>
          <body xmlns="http://www.w3.org/1999/xhtml">
            <p>SLMID:000043277</p>
          </body>
        </notes>
        <annotation xmlns:sbml="http://www.sbml.org/sbml/level3/version1/core">
          <rdf:RDF xmlns:rdf="http://www.w3.org/1999/02/22-rdf-syntax-ns#" xmlns:dcterms="http://purl.org/dc/terms/" xmlns:vCard="http://www.w3.org/2001/vcard-rdf/3.0#" xmlns:vCard4="http://www.w3.org/2006/vcard/ns#" xmlns:bqbiol="http://biomodels.net/biology-qualifiers/" xmlns:bqmodel="http://biomodels.net/model-qualifiers/">
            <rdf:Description rdf:about="#M_2odecg3p__91__c__93__">
              <bqbiol:is>
                <rdf:Bag>
                  <rdf:li rdf:resource="http://identifiers.org/bigg.metabolite/2odecg3p"/>
                  <rdf:li rdf:resource="http://identifiers.org/biocyc/META:CPD-17274"/>
                  <rdf:li rdf:resource="http://identifiers.org/hmdb/HMDB07850"/>
                  <rdf:li rdf:resource="http://identifiers.org/lipidmaps/LMGP10050043"/>
                  <rdf:li rdf:resource="http://identifiers.org/metanetx.chemical/MNXM5481"/>
                  <rdf:li rdf:resource="http://identifiers.org/seed.compound/cpd15358"/>
                </rdf:Bag>
              </bqbiol:is>
              <bqbiol:hasProperty>
                <rdf:Bag>
                  <rdf:li rdf:resource="http://identifiers.org/sbo/SBO:0000247"/>
                </rdf:Bag>
              </bqbiol:hasProperty>
            </rdf:Description>
          </rdf:RDF>
        </annotation>
      </species>
      <species metaid="M_hdcea__91__c__93__" sboTerm="SBO:0000247" id="M_hdcea__91__c__93__" name="Hexadecenoate (n-C16:1)" compartment="c" hasOnlySubstanceUnits="false" boundaryCondition="false" constant="false" fbc:charge="-1" fbc:chemicalFormula="C16H29O2">
        <annotation xmlns:sbml="http://www.sbml.org/sbml/level3/version1/core">
          <rdf:RDF xmlns:rdf="http://www.w3.org/1999/02/22-rdf-syntax-ns#" xmlns:dcterms="http://purl.org/dc/terms/" xmlns:vCard="http://www.w3.org/2001/vcard-rdf/3.0#" xmlns:vCard4="http://www.w3.org/2006/vcard/ns#" xmlns:bqbiol="http://biomodels.net/biology-qualifiers/" xmlns:bqmodel="http://biomodels.net/model-qualifiers/">
            <rdf:Description rdf:about="#M_hdcea__91__c__93__">
              <bqbiol:is>
                <rdf:Bag>
                  <rdf:li rdf:resource="http://identifiers.org/bigg.metabolite/hdcea"/>
                  <rdf:li rdf:resource="http://identifiers.org/metanetx.chemical/MNXM950"/>
                </rdf:Bag>
              </bqbiol:is>
              <bqbiol:hasProperty>
                <rdf:Bag>
                  <rdf:li rdf:resource="http://identifiers.org/sbo/SBO:0000247"/>
                </rdf:Bag>
              </bqbiol:hasProperty>
            </rdf:Description>
          </rdf:RDF>
        </annotation>
      </species>
      <species metaid="M_hdcoa__91__c__93__" sboTerm="SBO:0000247" id="M_hdcoa__91__c__93__" name="Hexadecenoyl-CoA (n-C16:1CoA)" compartment="c" hasOnlySubstanceUnits="false" boundaryCondition="false" constant="false" fbc:charge="-4" fbc:chemicalFormula="C37H60N7O17P3S">
        <annotation xmlns:sbml="http://www.sbml.org/sbml/level3/version1/core">
          <rdf:RDF xmlns:rdf="http://www.w3.org/1999/02/22-rdf-syntax-ns#" xmlns:dcterms="http://purl.org/dc/terms/" xmlns:vCard="http://www.w3.org/2001/vcard-rdf/3.0#" xmlns:vCard4="http://www.w3.org/2006/vcard/ns#" xmlns:bqbiol="http://biomodels.net/biology-qualifiers/" xmlns:bqmodel="http://biomodels.net/model-qualifiers/">
            <rdf:Description rdf:about="#M_hdcoa__91__c__93__">
              <bqbiol:is>
                <rdf:Bag>
                  <rdf:li rdf:resource="http://identifiers.org/bigg.metabolite/hdcoa"/>
                  <rdf:li rdf:resource="http://identifiers.org/metanetx.chemical/MNXM90167"/>
                </rdf:Bag>
              </bqbiol:is>
              <bqbiol:hasProperty>
                <rdf:Bag>
                  <rdf:li rdf:resource="http://identifiers.org/sbo/SBO:0000247"/>
                </rdf:Bag>
              </bqbiol:hasProperty>
            </rdf:Description>
          </rdf:RDF>
        </annotation>
      </species>
      <species metaid="M_actp__91__c__93__" sboTerm="SBO:0000247" id="M_actp__91__c__93__" name="Acetyl phosphate" compartment="c" hasOnlySubstanceUnits="false" boundaryCondition="false" constant="false" fbc:charge="-2" fbc:chemicalFormula="C2H3O5P">
        <annotation xmlns:sbml="http://www.sbml.org/sbml/level3/version1/core">
          <rdf:RDF xmlns:rdf="http://www.w3.org/1999/02/22-rdf-syntax-ns#" xmlns:dcterms="http://purl.org/dc/terms/" xmlns:vCard="http://www.w3.org/2001/vcard-rdf/3.0#" xmlns:vCard4="http://www.w3.org/2006/vcard/ns#" xmlns:bqbiol="http://biomodels.net/biology-qualifiers/" xmlns:bqmodel="http://biomodels.net/model-qualifiers/">
            <rdf:Description rdf:about="#M_actp__91__c__93__">
              <bqbiol:is>
                <rdf:Bag>
                  <rdf:li rdf:resource="http://identifiers.org/inchi_key/LIPOUNRJVLNBCD-UHFFFAOYSA-L"/>
                  <rdf:li rdf:resource="http://identifiers.org/sabiork/1316"/>
                  <rdf:li rdf:resource="http://identifiers.org/bigg.metabolite/actp"/>
                  <rdf:li rdf:resource="http://identifiers.org/biocyc/META:ACETYL-P"/>
                  <rdf:li rdf:resource="http://identifiers.org/chebi/CHEBI:13711"/>
                  <rdf:li rdf:resource="http://identifiers.org/chebi/CHEBI:46262"/>
                  <rdf:li rdf:resource="http://identifiers.org/chebi/CHEBI:15350"/>
                  <rdf:li rdf:resource="http://identifiers.org/chebi/CHEBI:22191"/>
                  <rdf:li rdf:resource="http://identifiers.org/chebi/CHEBI:2407"/>
                  <rdf:li rdf:resource="http://identifiers.org/hmdb/HMDB01494"/>
                  <rdf:li rdf:resource="http://identifiers.org/kegg.compound/C00227"/>
                  <rdf:li rdf:resource="http://identifiers.org/metanetx.chemical/MNXM280"/>
                  <rdf:li rdf:resource="http://identifiers.org/seed.compound/cpd00196"/>
                </rdf:Bag>
              </bqbiol:is>
              <bqbiol:hasProperty>
                <rdf:Bag>
                  <rdf:li rdf:resource="http://identifiers.org/sbo/SBO:0000247"/>
                </rdf:Bag>
              </bqbiol:hasProperty>
            </rdf:Description>
          </rdf:RDF>
        </annotation>
      </species>
      <species metaid="M_2pglyc__91__c__93__" sboTerm="SBO:0000247" id="M_2pglyc__91__c__93__" name="2-Phosphoglycolate" compartment="c" hasOnlySubstanceUnits="false" boundaryCondition="false" constant="false" fbc:charge="-3" fbc:chemicalFormula="C2H2O6P">
        <annotation xmlns:sbml="http://www.sbml.org/sbml/level3/version1/core">
          <rdf:RDF xmlns:rdf="http://www.w3.org/1999/02/22-rdf-syntax-ns#" xmlns:dcterms="http://purl.org/dc/terms/" xmlns:vCard="http://www.w3.org/2001/vcard-rdf/3.0#" xmlns:vCard4="http://www.w3.org/2006/vcard/ns#" xmlns:bqbiol="http://biomodels.net/biology-qualifiers/" xmlns:bqmodel="http://biomodels.net/model-qualifiers/">
            <rdf:Description rdf:about="#M_2pglyc__91__c__93__">
              <bqbiol:is>
                <rdf:Bag>
                  <rdf:li rdf:resource="http://identifiers.org/inchi_key/ASCFNMCAHFUBCO-UHFFFAOYSA-K"/>
                  <rdf:li rdf:resource="http://identifiers.org/sabiork/1350"/>
                  <rdf:li rdf:resource="http://identifiers.org/bigg.metabolite/2pglyc"/>
                  <rdf:li rdf:resource="http://identifiers.org/biocyc/META:CPD-67"/>
                  <rdf:li rdf:resource="http://identifiers.org/chebi/CHEBI:1268"/>
                  <rdf:li rdf:resource="http://identifiers.org/chebi/CHEBI:19764"/>
                  <rdf:li rdf:resource="http://identifiers.org/chebi/CHEBI:19763"/>
                  <rdf:li rdf:resource="http://identifiers.org/chebi/CHEBI:11652"/>
                  <rdf:li rdf:resource="http://identifiers.org/chebi/CHEBI:44849"/>
                  <rdf:li rdf:resource="http://identifiers.org/chebi/CHEBI:17150"/>
                  <rdf:li rdf:resource="http://identifiers.org/chebi/CHEBI:58033"/>
                  <rdf:li rdf:resource="http://identifiers.org/hmdb/HMDB60148"/>
                  <rdf:li rdf:resource="http://identifiers.org/hmdb/HMDB00816"/>
                  <rdf:li rdf:resource="http://identifiers.org/kegg.compound/C00988"/>
                  <rdf:li rdf:resource="http://identifiers.org/metanetx.chemical/MNXM2074"/>
                  <rdf:li rdf:resource="http://identifiers.org/seed.compound/cpd00727"/>
                </rdf:Bag>
              </bqbiol:is>
              <bqbiol:hasProperty>
                <rdf:Bag>
                  <rdf:li rdf:resource="http://identifiers.org/sbo/SBO:0000247"/>
                </rdf:Bag>
              </bqbiol:hasProperty>
            </rdf:Description>
          </rdf:RDF>
        </annotation>
      </species>
      <species metaid="M_o16a4colipa__91__e__93__" sboTerm="SBO:0000247" id="M_o16a4colipa__91__e__93__" name="(O16 antigen)x4 core oligosaccharide lipid A" compartment="e" hasOnlySubstanceUnits="false" boundaryCondition="false" constant="false" fbc:charge="-11" fbc:chemicalFormula="C312H523N6O200P4">
        <annotation xmlns:sbml="http://www.sbml.org/sbml/level3/version1/core">
          <rdf:RDF xmlns:rdf="http://www.w3.org/1999/02/22-rdf-syntax-ns#" xmlns:dcterms="http://purl.org/dc/terms/" xmlns:vCard="http://www.w3.org/2001/vcard-rdf/3.0#" xmlns:vCard4="http://www.w3.org/2006/vcard/ns#" xmlns:bqbiol="http://biomodels.net/biology-qualifiers/" xmlns:bqmodel="http://biomodels.net/model-qualifiers/">
            <rdf:Description rdf:about="#M_o16a4colipa__91__e__93__">
              <bqbiol:is>
                <rdf:Bag>
                  <rdf:li rdf:resource="http://identifiers.org/inchi_key/KAVZMDKPFMCUGM-QWDGEOHMSA-C"/>
                  <rdf:li rdf:resource="http://identifiers.org/bigg.metabolite/o16a4colipa"/>
                  <rdf:li rdf:resource="http://identifiers.org/metanetx.chemical/MNXM91789"/>
                  <rdf:li rdf:resource="http://identifiers.org/seed.compound/cpd15518"/>
                </rdf:Bag>
              </bqbiol:is>
              <bqbiol:hasProperty>
                <rdf:Bag>
                  <rdf:li rdf:resource="http://identifiers.org/sbo/SBO:0000247"/>
                </rdf:Bag>
              </bqbiol:hasProperty>
            </rdf:Description>
          </rdf:RDF>
        </annotation>
      </species>
      <species metaid="M_acgam6p__91__c__93__" sboTerm="SBO:0000247" id="M_acgam6p__91__c__93__" name="N-Acetyl-D-glucosamine 6-phosphate" compartment="c" hasOnlySubstanceUnits="false" boundaryCondition="false" constant="false" fbc:charge="-2" fbc:chemicalFormula="C8H14NO9P">
        <annotation xmlns:sbml="http://www.sbml.org/sbml/level3/version1/core">
          <rdf:RDF xmlns:rdf="http://www.w3.org/1999/02/22-rdf-syntax-ns#" xmlns:dcterms="http://purl.org/dc/terms/" xmlns:vCard="http://www.w3.org/2001/vcard-rdf/3.0#" xmlns:vCard4="http://www.w3.org/2006/vcard/ns#" xmlns:bqbiol="http://biomodels.net/biology-qualifiers/" xmlns:bqmodel="http://biomodels.net/model-qualifiers/">
            <rdf:Description rdf:about="#M_acgam6p__91__c__93__">
              <bqbiol:is>
                <rdf:Bag>
                  <rdf:li rdf:resource="http://identifiers.org/inchi_key/BRGMHAYQAZFZDJ-RTRLPJTCSA-L"/>
                  <rdf:li rdf:resource="http://identifiers.org/reactome.compound/449703"/>
                  <rdf:li rdf:resource="http://identifiers.org/sabiork/1676"/>
                  <rdf:li rdf:resource="http://identifiers.org/bigg.metabolite/acgam6p"/>
                  <rdf:li rdf:resource="http://identifiers.org/biocyc/META:CPD-16168"/>
                  <rdf:li rdf:resource="http://identifiers.org/biocyc/META:N-ACETYL-D-GLUCOSAMINE-6-P"/>
                  <rdf:li rdf:resource="http://identifiers.org/chebi/CHEBI:49353"/>
                  <rdf:li rdf:resource="http://identifiers.org/chebi/CHEBI:57513"/>
                  <rdf:li rdf:resource="http://identifiers.org/chebi/CHEBI:49359"/>
                  <rdf:li rdf:resource="http://identifiers.org/chebi/CHEBI:12456"/>
                  <rdf:li rdf:resource="http://identifiers.org/chebi/CHEBI:15784"/>
                  <rdf:li rdf:resource="http://identifiers.org/chebi/CHEBI:21521"/>
                  <rdf:li rdf:resource="http://identifiers.org/chebi/CHEBI:7127"/>
                  <rdf:li rdf:resource="http://identifiers.org/chebi/CHEBI:39577"/>
                  <rdf:li rdf:resource="http://identifiers.org/chebi/CHEBI:12564"/>
                  <rdf:li rdf:resource="http://identifiers.org/hmdb/HMDB01062"/>
                  <rdf:li rdf:resource="http://identifiers.org/hmdb/HMDB02817"/>
                  <rdf:li rdf:resource="http://identifiers.org/kegg.compound/C00357"/>
                  <rdf:li rdf:resource="http://identifiers.org/metanetx.chemical/MNXM63556"/>
                  <rdf:li rdf:resource="http://identifiers.org/seed.compound/cpd00293"/>
                </rdf:Bag>
              </bqbiol:is>
              <bqbiol:hasProperty>
                <rdf:Bag>
                  <rdf:li rdf:resource="http://identifiers.org/sbo/SBO:0000247"/>
                </rdf:Bag>
              </bqbiol:hasProperty>
            </rdf:Description>
          </rdf:RDF>
        </annotation>
      </species>
      <species metaid="M_g3pc__91__c__93__" sboTerm="SBO:0000247" id="M_g3pc__91__c__93__" name="Sn-Glycero-3-phosphocholine" compartment="c" hasOnlySubstanceUnits="false" boundaryCondition="false" constant="false" fbc:charge="0" fbc:chemicalFormula="C8H20NO6P">
        <annotation xmlns:sbml="http://www.sbml.org/sbml/level3/version1/core">
          <rdf:RDF xmlns:rdf="http://www.w3.org/1999/02/22-rdf-syntax-ns#" xmlns:dcterms="http://purl.org/dc/terms/" xmlns:vCard="http://www.w3.org/2001/vcard-rdf/3.0#" xmlns:vCard4="http://www.w3.org/2006/vcard/ns#" xmlns:bqbiol="http://biomodels.net/biology-qualifiers/" xmlns:bqmodel="http://biomodels.net/model-qualifiers/">
            <rdf:Description rdf:about="#M_g3pc__91__c__93__">
              <bqbiol:is>
                <rdf:Bag>
                  <rdf:li rdf:resource="http://identifiers.org/inchi_key/SUHOQUVVVLNYQR-MRVPVSSYSA-N"/>
                  <rdf:li rdf:resource="http://identifiers.org/kegg.drug/D07349"/>
                  <rdf:li rdf:resource="http://identifiers.org/reactome.compound/1498750"/>
                  <rdf:li rdf:resource="http://identifiers.org/sabiork/5173"/>
                  <rdf:li rdf:resource="http://identifiers.org/bigg.metabolite/g3pc"/>
                  <rdf:li rdf:resource="http://identifiers.org/biocyc/META:L-1-GLYCERO-PHOSPHORYLCHOLINE"/>
                  <rdf:li rdf:resource="http://identifiers.org/chebi/CHEBI:55397"/>
                  <rdf:li rdf:resource="http://identifiers.org/chebi/CHEBI:76433"/>
                  <rdf:li rdf:resource="http://identifiers.org/chebi/CHEBI:26697"/>
                  <rdf:li rdf:resource="http://identifiers.org/chebi/CHEBI:12847"/>
                  <rdf:li rdf:resource="http://identifiers.org/chebi/CHEBI:14343"/>
                  <rdf:li rdf:resource="http://identifiers.org/chebi/CHEBI:10646"/>
                  <rdf:li rdf:resource="http://identifiers.org/chebi/CHEBI:16870"/>
                  <rdf:li rdf:resource="http://identifiers.org/chebi/CHEBI:41458"/>
                  <rdf:li rdf:resource="http://identifiers.org/chebi/CHEBI:12841"/>
                  <rdf:li rdf:resource="http://identifiers.org/kegg.compound/C00670"/>
                  <rdf:li rdf:resource="http://identifiers.org/metanetx.chemical/MNXM367"/>
                  <rdf:li rdf:resource="http://identifiers.org/seed.compound/cpd00507"/>
                </rdf:Bag>
              </bqbiol:is>
              <bqbiol:hasProperty>
                <rdf:Bag>
                  <rdf:li rdf:resource="http://identifiers.org/sbo/SBO:0000247"/>
                </rdf:Bag>
              </bqbiol:hasProperty>
            </rdf:Description>
          </rdf:RDF>
        </annotation>
      </species>
      <species metaid="M_thmpp__91__c__93__" sboTerm="SBO:0000247" id="M_thmpp__91__c__93__" name="Thiamine diphosphate" compartment="c" hasOnlySubstanceUnits="false" boundaryCondition="false" constant="false" fbc:charge="-2" fbc:chemicalFormula="C12H16N4O7P2S">
        <annotation xmlns:sbml="http://www.sbml.org/sbml/level3/version1/core">
          <rdf:RDF xmlns:rdf="http://www.w3.org/1999/02/22-rdf-syntax-ns#" xmlns:dcterms="http://purl.org/dc/terms/" xmlns:vCard="http://www.w3.org/2001/vcard-rdf/3.0#" xmlns:vCard4="http://www.w3.org/2006/vcard/ns#" xmlns:bqbiol="http://biomodels.net/biology-qualifiers/" xmlns:bqmodel="http://biomodels.net/model-qualifiers/">
            <rdf:Description rdf:about="#M_thmpp__91__c__93__">
              <bqbiol:is>
                <rdf:Bag>
                  <rdf:li rdf:resource="http://identifiers.org/inchi_key/AYEKOFBPNLCAJY-UHFFFAOYSA-L"/>
                  <rdf:li rdf:resource="http://identifiers.org/reactome.compound/8878387"/>
                  <rdf:li rdf:resource="http://identifiers.org/reactome.compound/ 29480"/>
                  <rdf:li rdf:resource="http://identifiers.org/sabiork/1287"/>
                  <rdf:li rdf:resource="http://identifiers.org/bigg.metabolite/thmpp"/>
                  <rdf:li rdf:resource="http://identifiers.org/biocyc/META:THIAMINE-PYROPHOSPHATE"/>
                  <rdf:li rdf:resource="http://identifiers.org/chebi/CHEBI:15229"/>
                  <rdf:li rdf:resource="http://identifiers.org/chebi/CHEBI:58937"/>
                  <rdf:li rdf:resource="http://identifiers.org/chebi/CHEBI:45931"/>
                  <rdf:li rdf:resource="http://identifiers.org/chebi/CHEBI:45930"/>
                  <rdf:li rdf:resource="http://identifiers.org/chebi/CHEBI:9532"/>
                  <rdf:li rdf:resource="http://identifiers.org/chebi/CHEBI:49939"/>
                  <rdf:li rdf:resource="http://identifiers.org/hmdb/HMDB62636"/>
                  <rdf:li rdf:resource="http://identifiers.org/hmdb/HMDB01372"/>
                  <rdf:li rdf:resource="http://identifiers.org/kegg.compound/C00068"/>
                  <rdf:li rdf:resource="http://identifiers.org/metanetx.chemical/MNXM256"/>
                  <rdf:li rdf:resource="http://identifiers.org/seed.compound/cpd00056"/>
                </rdf:Bag>
              </bqbiol:is>
              <bqbiol:hasProperty>
                <rdf:Bag>
                  <rdf:li rdf:resource="http://identifiers.org/sbo/SBO:0000247"/>
                </rdf:Bag>
              </bqbiol:hasProperty>
            </rdf:Description>
          </rdf:RDF>
        </annotation>
      </species>
      <species metaid="M_dmbzid__91__c__93__" sboTerm="SBO:0000247" id="M_dmbzid__91__c__93__" name="5,6-Dimethylbenzimidazole" compartment="c" hasOnlySubstanceUnits="false" boundaryCondition="false" constant="false" fbc:charge="0" fbc:chemicalFormula="C9H10N2">
        <annotation xmlns:sbml="http://www.sbml.org/sbml/level3/version1/core">
          <rdf:RDF xmlns:rdf="http://www.w3.org/1999/02/22-rdf-syntax-ns#" xmlns:dcterms="http://purl.org/dc/terms/" xmlns:vCard="http://www.w3.org/2001/vcard-rdf/3.0#" xmlns:vCard4="http://www.w3.org/2006/vcard/ns#" xmlns:bqbiol="http://biomodels.net/biology-qualifiers/" xmlns:bqmodel="http://biomodels.net/model-qualifiers/">
            <rdf:Description rdf:about="#M_dmbzid__91__c__93__">
              <bqbiol:is>
                <rdf:Bag>
                  <rdf:li rdf:resource="http://identifiers.org/inchi_key/LJUQGASMPRMWIW-UHFFFAOYSA-N"/>
                  <rdf:li rdf:resource="http://identifiers.org/bigg.metabolite/dmbzid"/>
                  <rdf:li rdf:resource="http://identifiers.org/biocyc/META:DIMETHYLBENZIMIDAZOLE"/>
                  <rdf:li rdf:resource="http://identifiers.org/chebi/CHEBI:14172"/>
                  <rdf:li rdf:resource="http://identifiers.org/chebi/CHEBI:20516"/>
                  <rdf:li rdf:resource="http://identifiers.org/chebi/CHEBI:4620"/>
                  <rdf:li rdf:resource="http://identifiers.org/chebi/CHEBI:15890"/>
                  <rdf:li rdf:resource="http://identifiers.org/chebi/CHEBI:42126"/>
                  <rdf:li rdf:resource="http://identifiers.org/hmdb/HMDB03701"/>
                  <rdf:li rdf:resource="http://identifiers.org/kegg.compound/C03114"/>
                  <rdf:li rdf:resource="http://identifiers.org/metanetx.chemical/MNXM1531"/>
                  <rdf:li rdf:resource="http://identifiers.org/seed.compound/cpd01997"/>
                </rdf:Bag>
              </bqbiol:is>
              <bqbiol:hasProperty>
                <rdf:Bag>
                  <rdf:li rdf:resource="http://identifiers.org/sbo/SBO:0000247"/>
                </rdf:Bag>
              </bqbiol:hasProperty>
            </rdf:Description>
          </rdf:RDF>
        </annotation>
      </species>
      <species metaid="M_val__L__91__p__93__" sboTerm="SBO:0000247" id="M_val__L__91__p__93__" name="L-Valine" compartment="p" hasOnlySubstanceUnits="false" boundaryCondition="false" constant="false" fbc:charge="0" fbc:chemicalFormula="C5H11NO2">
        <annotation xmlns:sbml="http://www.sbml.org/sbml/level3/version1/core">
          <rdf:RDF xmlns:rdf="http://www.w3.org/1999/02/22-rdf-syntax-ns#" xmlns:dcterms="http://purl.org/dc/terms/" xmlns:vCard="http://www.w3.org/2001/vcard-rdf/3.0#" xmlns:vCard4="http://www.w3.org/2006/vcard/ns#" xmlns:bqbiol="http://biomodels.net/biology-qualifiers/" xmlns:bqmodel="http://biomodels.net/model-qualifiers/">
            <rdf:Description rdf:about="#M_val__L__91__p__93__">
              <bqbiol:is>
                <rdf:Bag>
                  <rdf:li rdf:resource="http://identifiers.org/inchi_key/KZSNJWFQEVHDMF-BYPYZUCNSA-N"/>
                  <rdf:li rdf:resource="http://identifiers.org/kegg.drug/D00039"/>
                  <rdf:li rdf:resource="http://identifiers.org/reactome.compound/113540"/>
                  <rdf:li rdf:resource="http://identifiers.org/reactome.compound/ 29702"/>
                  <rdf:li rdf:resource="http://identifiers.org/sabiork/68"/>
                  <rdf:li rdf:resource="http://identifiers.org/sabiork/ 23113"/>
                  <rdf:li rdf:resource="http://identifiers.org/bigg.metabolite/val__L"/>
                  <rdf:li rdf:resource="http://identifiers.org/biocyc/META:VAL"/>
                  <rdf:li rdf:resource="http://identifiers.org/chebi/CHEBI:32859"/>
                  <rdf:li rdf:resource="http://identifiers.org/chebi/CHEBI:57762"/>
                  <rdf:li rdf:resource="http://identifiers.org/chebi/CHEBI:13186"/>
                  <rdf:li rdf:resource="http://identifiers.org/chebi/CHEBI:16414"/>
                  <rdf:li rdf:resource="http://identifiers.org/chebi/CHEBI:6321"/>
                  <rdf:li rdf:resource="http://identifiers.org/chebi/CHEBI:21417"/>
                  <rdf:li rdf:resource="http://identifiers.org/chebi/CHEBI:46418"/>
                  <rdf:li rdf:resource="http://identifiers.org/chebi/CHEBI:46282"/>
                  <rdf:li rdf:resource="http://identifiers.org/chebi/CHEBI:32852"/>
                  <rdf:li rdf:resource="http://identifiers.org/chebi/CHEBI:32851"/>
                  <rdf:li rdf:resource="http://identifiers.org/chebi/CHEBI:87977"/>
                  <rdf:li rdf:resource="http://identifiers.org/chebi/CHEBI:32860"/>
                  <rdf:li rdf:resource="http://identifiers.org/chebi/CHEBI:27266"/>
                  <rdf:li rdf:resource="http://identifiers.org/chebi/CHEBI:46376"/>
                  <rdf:li rdf:resource="http://identifiers.org/chebi/CHEBI:46484"/>
                  <rdf:li rdf:resource="http://identifiers.org/envipath/32de3cf4-e3e6-4168-956e-32fa5ddb0ce1/compound/b2ec1d47-f20f-4b19-9b15-ac1a3c2159c5"/>
                  <rdf:li rdf:resource="http://identifiers.org/envipath/650babc9-9d68-4b73-9332-11972ca26f7b/compound/65a4c231-5232-4f08-93e2-007eb0537f0e"/>
                  <rdf:li rdf:resource="http://identifiers.org/hmdb/HMDB00883"/>
                  <rdf:li rdf:resource="http://identifiers.org/hmdb/HMDB34366"/>
                  <rdf:li rdf:resource="http://identifiers.org/kegg.compound/C16436"/>
                  <rdf:li rdf:resource="http://identifiers.org/kegg.compound/C00183"/>
                  <rdf:li rdf:resource="http://identifiers.org/lipidmaps/LMFA01100046"/>
                  <rdf:li rdf:resource="http://identifiers.org/metanetx.chemical/MNXM199"/>
                  <rdf:li rdf:resource="http://identifiers.org/seed.compound/cpd15141"/>
                  <rdf:li rdf:resource="http://identifiers.org/seed.compound/cpd00156"/>
                </rdf:Bag>
              </bqbiol:is>
              <bqbiol:hasProperty>
                <rdf:Bag>
                  <rdf:li rdf:resource="http://identifiers.org/sbo/SBO:0000247"/>
                </rdf:Bag>
              </bqbiol:hasProperty>
            </rdf:Description>
          </rdf:RDF>
        </annotation>
      </species>
      <species metaid="M_xtp__91__c__93__" sboTerm="SBO:0000247" id="M_xtp__91__c__93__" name="XTP" compartment="c" hasOnlySubstanceUnits="false" boundaryCondition="false" constant="false" fbc:charge="-4" fbc:chemicalFormula="C10H11N4O15P3">
        <annotation xmlns:sbml="http://www.sbml.org/sbml/level3/version1/core">
          <rdf:RDF xmlns:rdf="http://www.w3.org/1999/02/22-rdf-syntax-ns#" xmlns:dcterms="http://purl.org/dc/terms/" xmlns:vCard="http://www.w3.org/2001/vcard-rdf/3.0#" xmlns:vCard4="http://www.w3.org/2006/vcard/ns#" xmlns:bqbiol="http://biomodels.net/biology-qualifiers/" xmlns:bqmodel="http://biomodels.net/model-qualifiers/">
            <rdf:Description rdf:about="#M_xtp__91__c__93__">
              <bqbiol:is>
                <rdf:Bag>
                  <rdf:li rdf:resource="http://identifiers.org/inchi_key/CAEFEWVYEZABLA-UUOKFMHZSA-J"/>
                  <rdf:li rdf:resource="http://identifiers.org/reactome.compound/2509848"/>
                  <rdf:li rdf:resource="http://identifiers.org/sabiork/1876"/>
                  <rdf:li rdf:resource="http://identifiers.org/bigg.metabolite/xtp"/>
                  <rdf:li rdf:resource="http://identifiers.org/biocyc/META:XTP"/>
                  <rdf:li rdf:resource="http://identifiers.org/chebi/CHEBI:61314"/>
                  <rdf:li rdf:resource="http://identifiers.org/chebi/CHEBI:10049"/>
                  <rdf:li rdf:resource="http://identifiers.org/chebi/CHEBI:59885"/>
                  <rdf:li rdf:resource="http://identifiers.org/hmdb/HMDB00293"/>
                  <rdf:li rdf:resource="http://identifiers.org/kegg.compound/C00700"/>
                  <rdf:li rdf:resource="http://identifiers.org/metanetx.chemical/MNXM1860"/>
                  <rdf:li rdf:resource="http://identifiers.org/seed.compound/cpd00530"/>
                </rdf:Bag>
              </bqbiol:is>
              <bqbiol:hasProperty>
                <rdf:Bag>
                  <rdf:li rdf:resource="http://identifiers.org/sbo/SBO:0000247"/>
                </rdf:Bag>
              </bqbiol:hasProperty>
            </rdf:Description>
          </rdf:RDF>
        </annotation>
      </species>
      <species metaid="M_udcpgl__91__c__93__" sboTerm="SBO:0000247" id="M_udcpgl__91__c__93__" name="Undecaprenol-diphosphate-glucose" compartment="c" hasOnlySubstanceUnits="false" boundaryCondition="false" constant="false" fbc:charge="-2" fbc:chemicalFormula="C61H100O12P2">
        <annotation xmlns:sbml="http://www.sbml.org/sbml/level3/version1/core">
          <rdf:RDF xmlns:rdf="http://www.w3.org/1999/02/22-rdf-syntax-ns#" xmlns:dcterms="http://purl.org/dc/terms/" xmlns:vCard="http://www.w3.org/2001/vcard-rdf/3.0#" xmlns:vCard4="http://www.w3.org/2006/vcard/ns#" xmlns:bqbiol="http://biomodels.net/biology-qualifiers/" xmlns:bqmodel="http://biomodels.net/model-qualifiers/">
            <rdf:Description rdf:about="#M_udcpgl__91__c__93__">
              <bqbiol:is>
                <rdf:Bag>
                  <rdf:li rdf:resource="http://identifiers.org/bigg.metabolite/udcpgl"/>
                </rdf:Bag>
              </bqbiol:is>
              <bqbiol:hasProperty>
                <rdf:Bag>
                  <rdf:li rdf:resource="http://identifiers.org/sbo/SBO:0000247"/>
                </rdf:Bag>
              </bqbiol:hasProperty>
            </rdf:Description>
          </rdf:RDF>
        </annotation>
      </species>
      <species metaid="M_mepn__91__c__93__" sboTerm="SBO:0000247" id="M_mepn__91__c__93__" name="Methylphosphonic acid" compartment="c" hasOnlySubstanceUnits="false" boundaryCondition="false" constant="false" fbc:charge="-1" fbc:chemicalFormula="CH4O3P">
        <annotation xmlns:sbml="http://www.sbml.org/sbml/level3/version1/core">
          <rdf:RDF xmlns:rdf="http://www.w3.org/1999/02/22-rdf-syntax-ns#" xmlns:dcterms="http://purl.org/dc/terms/" xmlns:vCard="http://www.w3.org/2001/vcard-rdf/3.0#" xmlns:vCard4="http://www.w3.org/2006/vcard/ns#" xmlns:bqbiol="http://biomodels.net/biology-qualifiers/" xmlns:bqmodel="http://biomodels.net/model-qualifiers/">
            <rdf:Description rdf:about="#M_mepn__91__c__93__">
              <bqbiol:is>
                <rdf:Bag>
                  <rdf:li rdf:resource="http://identifiers.org/bigg.metabolite/mepn"/>
                </rdf:Bag>
              </bqbiol:is>
              <bqbiol:hasProperty>
                <rdf:Bag>
                  <rdf:li rdf:resource="http://identifiers.org/sbo/SBO:0000247"/>
                </rdf:Bag>
              </bqbiol:hasProperty>
            </rdf:Description>
          </rdf:RDF>
        </annotation>
      </species>
      <species metaid="M_ppt__91__p__93__" sboTerm="SBO:0000247" id="M_ppt__91__p__93__" name="Phosphonate" compartment="p" hasOnlySubstanceUnits="false" boundaryCondition="false" constant="false" fbc:charge="-2" fbc:chemicalFormula="HO3P">
        <annotation xmlns:sbml="http://www.sbml.org/sbml/level3/version1/core">
          <rdf:RDF xmlns:rdf="http://www.w3.org/1999/02/22-rdf-syntax-ns#" xmlns:dcterms="http://purl.org/dc/terms/" xmlns:vCard="http://www.w3.org/2001/vcard-rdf/3.0#" xmlns:vCard4="http://www.w3.org/2006/vcard/ns#" xmlns:bqbiol="http://biomodels.net/biology-qualifiers/" xmlns:bqmodel="http://biomodels.net/model-qualifiers/">
            <rdf:Description rdf:about="#M_ppt__91__p__93__">
              <bqbiol:is>
                <rdf:Bag>
                  <rdf:li rdf:resource="http://identifiers.org/inchi_key/ABLZXFCXXLZCGV-UHFFFAOYSA-L"/>
                  <rdf:li rdf:resource="http://identifiers.org/sabiork/2905"/>
                  <rdf:li rdf:resource="http://identifiers.org/bigg.metabolite/ppt"/>
                  <rdf:li rdf:resource="http://identifiers.org/biocyc/META:PHOSPHONATE"/>
                  <rdf:li rdf:resource="http://identifiers.org/biocyc/META:CPD-12755"/>
                  <rdf:li rdf:resource="http://identifiers.org/biocyc/META:CPD-12756"/>
                  <rdf:li rdf:resource="http://identifiers.org/biocyc/META:X-PHOSPHATE-GROUP"/>
                  <rdf:li rdf:resource="http://identifiers.org/chebi/CHEBI:29196"/>
                  <rdf:li rdf:resource="http://identifiers.org/chebi/CHEBI:33462"/>
                  <rdf:li rdf:resource="http://identifiers.org/chebi/CHEBI:44976"/>
                  <rdf:li rdf:resource="http://identifiers.org/chebi/CHEBI:26066"/>
                  <rdf:li rdf:resource="http://identifiers.org/chebi/CHEBI:26081"/>
                  <rdf:li rdf:resource="http://identifiers.org/chebi/CHEBI:29197"/>
                  <rdf:li rdf:resource="http://identifiers.org/chebi/CHEBI:16215"/>
                  <rdf:li rdf:resource="http://identifiers.org/chebi/CHEBI:8154"/>
                  <rdf:li rdf:resource="http://identifiers.org/chebi/CHEBI:29258"/>
                  <rdf:li rdf:resource="http://identifiers.org/chebi/CHEBI:39856"/>
                  <rdf:li rdf:resource="http://identifiers.org/chebi/CHEBI:14820"/>
                  <rdf:li rdf:resource="http://identifiers.org/chebi/CHEBI:29259"/>
                  <rdf:li rdf:resource="http://identifiers.org/chebi/CHEBI:45064"/>
                  <rdf:li rdf:resource="http://identifiers.org/chebi/CHEBI:26067"/>
                  <rdf:li rdf:resource="http://identifiers.org/chebi/CHEBI:36361"/>
                  <rdf:li rdf:resource="http://identifiers.org/chebi/CHEBI:45060"/>
                  <rdf:li rdf:resource="http://identifiers.org/envipath/5882df9c-dae1-4d80-a40e-db4724271456/compound/476ae429-68f2-4547-b4ce-baad8ab3bc26"/>
                  <rdf:li rdf:resource="http://identifiers.org/envipath/5882df9c-dae1-4d80-a40e-db4724271456/compound/cc4b0b2a-ff3d-4f32-bb67-58801f122f27"/>
                  <rdf:li rdf:resource="http://identifiers.org/envipath/32de3cf4-e3e6-4168-956e-32fa5ddb0ce1/compound/fce7e49c-1b66-4eb2-b13a-154386e984fa"/>
                  <rdf:li rdf:resource="http://identifiers.org/hmdb/HMDB01443"/>
                  <rdf:li rdf:resource="http://identifiers.org/kegg.compound/C06701"/>
                  <rdf:li rdf:resource="http://identifiers.org/metanetx.chemical/MNXM1683"/>
                  <rdf:li rdf:resource="http://identifiers.org/seed.compound/cpd28344"/>
                  <rdf:li rdf:resource="http://identifiers.org/seed.compound/cpd04099"/>
                </rdf:Bag>
              </bqbiol:is>
              <bqbiol:hasProperty>
                <rdf:Bag>
                  <rdf:li rdf:resource="http://identifiers.org/sbo/SBO:0000247"/>
                </rdf:Bag>
              </bqbiol:hasProperty>
            </rdf:Description>
          </rdf:RDF>
        </annotation>
      </species>
      <species metaid="M_mepn__91__p__93__" sboTerm="SBO:0000247" id="M_mepn__91__p__93__" name="Methylphosphonic acid" compartment="p" hasOnlySubstanceUnits="false" boundaryCondition="false" constant="false" fbc:charge="-1" fbc:chemicalFormula="CH4O3P">
        <annotation xmlns:sbml="http://www.sbml.org/sbml/level3/version1/core">
          <rdf:RDF xmlns:rdf="http://www.w3.org/1999/02/22-rdf-syntax-ns#" xmlns:dcterms="http://purl.org/dc/terms/" xmlns:vCard="http://www.w3.org/2001/vcard-rdf/3.0#" xmlns:vCard4="http://www.w3.org/2006/vcard/ns#" xmlns:bqbiol="http://biomodels.net/biology-qualifiers/" xmlns:bqmodel="http://biomodels.net/model-qualifiers/">
            <rdf:Description rdf:about="#M_mepn__91__p__93__">
              <bqbiol:is>
                <rdf:Bag>
                  <rdf:li rdf:resource="http://identifiers.org/bigg.metabolite/mepn"/>
                </rdf:Bag>
              </bqbiol:is>
              <bqbiol:hasProperty>
                <rdf:Bag>
                  <rdf:li rdf:resource="http://identifiers.org/sbo/SBO:0000247"/>
                </rdf:Bag>
              </bqbiol:hasProperty>
            </rdf:Description>
          </rdf:RDF>
        </annotation>
      </species>
      <species metaid="M_cd2__91__c__93__" sboTerm="SBO:0000247" id="M_cd2__91__c__93__" name="Cadmium" compartment="c" hasOnlySubstanceUnits="false" boundaryCondition="false" constant="false" fbc:charge="2" fbc:chemicalFormula="Cd">
        <annotation xmlns:sbml="http://www.sbml.org/sbml/level3/version1/core">
          <rdf:RDF xmlns:rdf="http://www.w3.org/1999/02/22-rdf-syntax-ns#" xmlns:dcterms="http://purl.org/dc/terms/" xmlns:vCard="http://www.w3.org/2001/vcard-rdf/3.0#" xmlns:vCard4="http://www.w3.org/2006/vcard/ns#" xmlns:bqbiol="http://biomodels.net/biology-qualifiers/" xmlns:bqmodel="http://biomodels.net/model-qualifiers/">
            <rdf:Description rdf:about="#M_cd2__91__c__93__">
              <bqbiol:is>
                <rdf:Bag>
                  <rdf:li rdf:resource="http://identifiers.org/inchi_key/WLZRMCYVCSSEQC-UHFFFAOYSA-N"/>
                  <rdf:li rdf:resource="http://identifiers.org/sabiork/48"/>
                  <rdf:li rdf:resource="http://identifiers.org/bigg.metabolite/cd2"/>
                  <rdf:li rdf:resource="http://identifiers.org/biocyc/META:CD+2"/>
                  <rdf:li rdf:resource="http://identifiers.org/chebi/CHEBI:48773"/>
                  <rdf:li rdf:resource="http://identifiers.org/chebi/CHEBI:3290"/>
                  <rdf:li rdf:resource="http://identifiers.org/chebi/CHEBI:48775"/>
                  <rdf:li rdf:resource="http://identifiers.org/hmdb/HMDB03638"/>
                  <rdf:li rdf:resource="http://identifiers.org/kegg.compound/C01413"/>
                  <rdf:li rdf:resource="http://identifiers.org/metanetx.chemical/MNXM4505"/>
                  <rdf:li rdf:resource="http://identifiers.org/seed.compound/cpd01012"/>
                </rdf:Bag>
              </bqbiol:is>
              <bqbiol:hasProperty>
                <rdf:Bag>
                  <rdf:li rdf:resource="http://identifiers.org/sbo/SBO:0000247"/>
                </rdf:Bag>
              </bqbiol:hasProperty>
            </rdf:Description>
          </rdf:RDF>
        </annotation>
      </species>
      <species metaid="M_pyr__91__p__93__" sboTerm="SBO:0000247" id="M_pyr__91__p__93__" name="Pyruvate" compartment="p" hasOnlySubstanceUnits="false" boundaryCondition="false" constant="false" fbc:charge="-1" fbc:chemicalFormula="C3H3O3">
        <annotation xmlns:sbml="http://www.sbml.org/sbml/level3/version1/core">
          <rdf:RDF xmlns:rdf="http://www.w3.org/1999/02/22-rdf-syntax-ns#" xmlns:dcterms="http://purl.org/dc/terms/" xmlns:vCard="http://www.w3.org/2001/vcard-rdf/3.0#" xmlns:vCard4="http://www.w3.org/2006/vcard/ns#" xmlns:bqbiol="http://biomodels.net/biology-qualifiers/" xmlns:bqmodel="http://biomodels.net/model-qualifiers/">
            <rdf:Description rdf:about="#M_pyr__91__p__93__">
              <bqbiol:is>
                <rdf:Bag>
                  <rdf:li rdf:resource="http://identifiers.org/inchi_key/LCTONWCANYUPML-UHFFFAOYSA-M"/>
                  <rdf:li rdf:resource="http://identifiers.org/reactome.compound/1130930"/>
                  <rdf:li rdf:resource="http://identifiers.org/reactome.compound/ 5357717"/>
                  <rdf:li rdf:resource="http://identifiers.org/reactome.compound/ 113557"/>
                  <rdf:li rdf:resource="http://identifiers.org/reactome.compound/ 29398"/>
                  <rdf:li rdf:resource="http://identifiers.org/reactome.compound/ 389680"/>
                  <rdf:li rdf:resource="http://identifiers.org/sabiork/33"/>
                  <rdf:li rdf:resource="http://identifiers.org/bigg.metabolite/pyr"/>
                  <rdf:li rdf:resource="http://identifiers.org/biocyc/META:PYRUVATE"/>
                  <rdf:li rdf:resource="http://identifiers.org/chebi/CHEBI:26462"/>
                  <rdf:li rdf:resource="http://identifiers.org/chebi/CHEBI:26466"/>
                  <rdf:li rdf:resource="http://identifiers.org/chebi/CHEBI:8685"/>
                  <rdf:li rdf:resource="http://identifiers.org/chebi/CHEBI:32816"/>
                  <rdf:li rdf:resource="http://identifiers.org/chebi/CHEBI:45253"/>
                  <rdf:li rdf:resource="http://identifiers.org/chebi/CHEBI:14987"/>
                  <rdf:li rdf:resource="http://identifiers.org/chebi/CHEBI:15361"/>
                  <rdf:li rdf:resource="http://identifiers.org/envipath/650babc9-9d68-4b73-9332-11972ca26f7b/compound/ccc99777-54dc-42d4-a97e-009b780d3905"/>
                  <rdf:li rdf:resource="http://identifiers.org/envipath/32de3cf4-e3e6-4168-956e-32fa5ddb0ce1/compound/dc01020e-8c7e-4087-9f56-cf8c962b7437"/>
                  <rdf:li rdf:resource="http://identifiers.org/hmdb/HMDB00243"/>
                  <rdf:li rdf:resource="http://identifiers.org/kegg.compound/C00022"/>
                  <rdf:li rdf:resource="http://identifiers.org/lipidmaps/LMFA01060077"/>
                  <rdf:li rdf:resource="http://identifiers.org/metanetx.chemical/MNXM23"/>
                  <rdf:li rdf:resource="http://identifiers.org/seed.compound/cpd00020"/>
                </rdf:Bag>
              </bqbiol:is>
              <bqbiol:hasProperty>
                <rdf:Bag>
                  <rdf:li rdf:resource="http://identifiers.org/sbo/SBO:0000247"/>
                </rdf:Bag>
              </bqbiol:hasProperty>
            </rdf:Description>
          </rdf:RDF>
        </annotation>
      </species>
      <species metaid="M_tcynt__91__p__93__" sboTerm="SBO:0000247" id="M_tcynt__91__p__93__" name="Thiocyanate" compartment="p" hasOnlySubstanceUnits="false" boundaryCondition="false" constant="false" fbc:charge="-1" fbc:chemicalFormula="CNS">
        <annotation xmlns:sbml="http://www.sbml.org/sbml/level3/version1/core">
          <rdf:RDF xmlns:rdf="http://www.w3.org/1999/02/22-rdf-syntax-ns#" xmlns:dcterms="http://purl.org/dc/terms/" xmlns:vCard="http://www.w3.org/2001/vcard-rdf/3.0#" xmlns:vCard4="http://www.w3.org/2006/vcard/ns#" xmlns:bqbiol="http://biomodels.net/biology-qualifiers/" xmlns:bqmodel="http://biomodels.net/model-qualifiers/">
            <rdf:Description rdf:about="#M_tcynt__91__p__93__">
              <bqbiol:is>
                <rdf:Bag>
                  <rdf:li rdf:resource="http://identifiers.org/inchi_key/ZMZDMBWJUHKJPS-UHFFFAOYSA-M"/>
                  <rdf:li rdf:resource="http://identifiers.org/sabiork/5778"/>
                  <rdf:li rdf:resource="http://identifiers.org/bigg.metabolite/tcynt"/>
                  <rdf:li rdf:resource="http://identifiers.org/biocyc/META:HSCN"/>
                  <rdf:li rdf:resource="http://identifiers.org/chebi/CHEBI:29200"/>
                  <rdf:li rdf:resource="http://identifiers.org/chebi/CHEBI:18022"/>
                  <rdf:li rdf:resource="http://identifiers.org/chebi/CHEBI:45576"/>
                  <rdf:li rdf:resource="http://identifiers.org/chebi/CHEBI:26956"/>
                  <rdf:li rdf:resource="http://identifiers.org/chebi/CHEBI:24928"/>
                  <rdf:li rdf:resource="http://identifiers.org/chebi/CHEBI:24926"/>
                  <rdf:li rdf:resource="http://identifiers.org/chebi/CHEBI:9550"/>
                  <rdf:li rdf:resource="http://identifiers.org/chebi/CHEBI:26954"/>
                  <rdf:li rdf:resource="http://identifiers.org/chebi/CHEBI:15234"/>
                  <rdf:li rdf:resource="http://identifiers.org/envipath/32de3cf4-e3e6-4168-956e-32fa5ddb0ce1/compound/e06445a5-0756-47c6-b6f7-64c74b192ecc"/>
                  <rdf:li rdf:resource="http://identifiers.org/hmdb/HMDB01453"/>
                  <rdf:li rdf:resource="http://identifiers.org/kegg.compound/C01755"/>
                  <rdf:li rdf:resource="http://identifiers.org/metanetx.chemical/MNXM762"/>
                  <rdf:li rdf:resource="http://identifiers.org/seed.compound/cpd01211"/>
                </rdf:Bag>
              </bqbiol:is>
              <bqbiol:hasProperty>
                <rdf:Bag>
                  <rdf:li rdf:resource="http://identifiers.org/sbo/SBO:0000247"/>
                </rdf:Bag>
              </bqbiol:hasProperty>
            </rdf:Description>
          </rdf:RDF>
        </annotation>
      </species>
      <species metaid="M_ni2__91__c__93__" sboTerm="SBO:0000247" id="M_ni2__91__c__93__" name="Nickel" compartment="c" hasOnlySubstanceUnits="false" boundaryCondition="false" constant="false" fbc:charge="2" fbc:chemicalFormula="Ni">
        <annotation xmlns:sbml="http://www.sbml.org/sbml/level3/version1/core">
          <rdf:RDF xmlns:rdf="http://www.w3.org/1999/02/22-rdf-syntax-ns#" xmlns:dcterms="http://purl.org/dc/terms/" xmlns:vCard="http://www.w3.org/2001/vcard-rdf/3.0#" xmlns:vCard4="http://www.w3.org/2006/vcard/ns#" xmlns:bqbiol="http://biomodels.net/biology-qualifiers/" xmlns:bqmodel="http://biomodels.net/model-qualifiers/">
            <rdf:Description rdf:about="#M_ni2__91__c__93__">
              <bqbiol:is>
                <rdf:Bag>
                  <rdf:li rdf:resource="http://identifiers.org/inchi_key/VEQPNABPJHWNSG-UHFFFAOYSA-N"/>
                  <rdf:li rdf:resource="http://identifiers.org/bigg.metabolite/ni2"/>
                  <rdf:li rdf:resource="http://identifiers.org/biocyc/META:NI+2"/>
                  <rdf:li rdf:resource="http://identifiers.org/chebi/CHEBI:25517"/>
                  <rdf:li rdf:resource="http://identifiers.org/chebi/CHEBI:49785"/>
                  <rdf:li rdf:resource="http://identifiers.org/chebi/CHEBI:49786"/>
                  <rdf:li rdf:resource="http://identifiers.org/hmdb/HMDB02457"/>
                  <rdf:li rdf:resource="http://identifiers.org/kegg.compound/C19609"/>
                  <rdf:li rdf:resource="http://identifiers.org/metanetx.chemical/MNXM3673"/>
                  <rdf:li rdf:resource="http://identifiers.org/seed.compound/cpd20862"/>
                </rdf:Bag>
              </bqbiol:is>
              <bqbiol:hasProperty>
                <rdf:Bag>
                  <rdf:li rdf:resource="http://identifiers.org/sbo/SBO:0000247"/>
                </rdf:Bag>
              </bqbiol:hasProperty>
            </rdf:Description>
          </rdf:RDF>
        </annotation>
      </species>
      <species metaid="M_acanth__91__c__93__" sboTerm="SBO:0000247" id="M_acanth__91__c__93__" name="N-Acetylanthranilate" compartment="c" hasOnlySubstanceUnits="false" boundaryCondition="false" constant="false" fbc:charge="-1" fbc:chemicalFormula="C9H8NO3">
        <annotation xmlns:sbml="http://www.sbml.org/sbml/level3/version1/core">
          <rdf:RDF xmlns:rdf="http://www.w3.org/1999/02/22-rdf-syntax-ns#" xmlns:dcterms="http://purl.org/dc/terms/" xmlns:vCard="http://www.w3.org/2001/vcard-rdf/3.0#" xmlns:vCard4="http://www.w3.org/2006/vcard/ns#" xmlns:bqbiol="http://biomodels.net/biology-qualifiers/" xmlns:bqmodel="http://biomodels.net/model-qualifiers/">
            <rdf:Description rdf:about="#M_acanth__91__c__93__">
              <bqbiol:is>
                <rdf:Bag>
                  <rdf:li rdf:resource="http://identifiers.org/inchi_key/QSACCXVHEVWNMX-UHFFFAOYSA-M"/>
                  <rdf:li rdf:resource="http://identifiers.org/bigg.metabolite/acanth"/>
                  <rdf:li rdf:resource="http://identifiers.org/biocyc/META:N-ACETYLANTHRANILATE"/>
                  <rdf:li rdf:resource="http://identifiers.org/chebi/CHEBI:12465"/>
                  <rdf:li rdf:resource="http://identifiers.org/chebi/CHEBI:16803"/>
                  <rdf:li rdf:resource="http://identifiers.org/chebi/CHEBI:36555"/>
                  <rdf:li rdf:resource="http://identifiers.org/chebi/CHEBI:7194"/>
                  <rdf:li rdf:resource="http://identifiers.org/chebi/CHEBI:19414"/>
                  <rdf:li rdf:resource="http://identifiers.org/chebi/CHEBI:21602"/>
                  <rdf:li rdf:resource="http://identifiers.org/chebi/CHEBI:32578"/>
                  <rdf:li rdf:resource="http://identifiers.org/envipath/32de3cf4-e3e6-4168-956e-32fa5ddb0ce1/compound/685af208-3a2e-4b98-875d-0c9154d9272c"/>
                  <rdf:li rdf:resource="http://identifiers.org/kegg.compound/C06332"/>
                  <rdf:li rdf:resource="http://identifiers.org/metanetx.chemical/MNXM1939"/>
                  <rdf:li rdf:resource="http://identifiers.org/seed.compound/cpd03773"/>
                </rdf:Bag>
              </bqbiol:is>
              <bqbiol:hasProperty>
                <rdf:Bag>
                  <rdf:li rdf:resource="http://identifiers.org/sbo/SBO:0000247"/>
                </rdf:Bag>
              </bqbiol:hasProperty>
            </rdf:Description>
          </rdf:RDF>
        </annotation>
      </species>
      <species metaid="M_cyst__L__91__c__93__" sboTerm="SBO:0000247" id="M_cyst__L__91__c__93__" name="L-Cystathionine" compartment="c" hasOnlySubstanceUnits="false" boundaryCondition="false" constant="false" fbc:charge="0" fbc:chemicalFormula="C7H14N2O4S">
        <annotation xmlns:sbml="http://www.sbml.org/sbml/level3/version1/core">
          <rdf:RDF xmlns:rdf="http://www.w3.org/1999/02/22-rdf-syntax-ns#" xmlns:dcterms="http://purl.org/dc/terms/" xmlns:vCard="http://www.w3.org/2001/vcard-rdf/3.0#" xmlns:vCard4="http://www.w3.org/2006/vcard/ns#" xmlns:bqbiol="http://biomodels.net/biology-qualifiers/" xmlns:bqmodel="http://biomodels.net/model-qualifiers/">
            <rdf:Description rdf:about="#M_cyst__L__91__c__93__">
              <bqbiol:is>
                <rdf:Bag>
                  <rdf:li rdf:resource="http://identifiers.org/inchi_key/ILRYLPWNYFXEMH-WHFBIAKZSA-N"/>
                  <rdf:li rdf:resource="http://identifiers.org/reactome.compound/1614518"/>
                  <rdf:li rdf:resource="http://identifiers.org/sabiork/6114"/>
                  <rdf:li rdf:resource="http://identifiers.org/bigg.metabolite/cyst__L"/>
                  <rdf:li rdf:resource="http://identifiers.org/biocyc/META:L-CYSTATHIONINE"/>
                  <rdf:li rdf:resource="http://identifiers.org/chebi/CHEBI:13093"/>
                  <rdf:li rdf:resource="http://identifiers.org/chebi/CHEBI:17482"/>
                  <rdf:li rdf:resource="http://identifiers.org/chebi/CHEBI:6205"/>
                  <rdf:li rdf:resource="http://identifiers.org/chebi/CHEBI:21259"/>
                  <rdf:li rdf:resource="http://identifiers.org/chebi/CHEBI:58161"/>
                  <rdf:li rdf:resource="http://identifiers.org/hmdb/HMDB00099"/>
                  <rdf:li rdf:resource="http://identifiers.org/hmdb/HMDB03614"/>
                  <rdf:li rdf:resource="http://identifiers.org/kegg.compound/C02291"/>
                  <rdf:li rdf:resource="http://identifiers.org/metanetx.chemical/MNXM319"/>
                  <rdf:li rdf:resource="http://identifiers.org/seed.compound/cpd19019"/>
                </rdf:Bag>
              </bqbiol:is>
              <bqbiol:hasProperty>
                <rdf:Bag>
                  <rdf:li rdf:resource="http://identifiers.org/sbo/SBO:0000247"/>
                </rdf:Bag>
              </bqbiol:hasProperty>
            </rdf:Description>
          </rdf:RDF>
        </annotation>
      </species>
      <species metaid="M_so2__91__p__93__" sboTerm="SBO:0000247" id="M_so2__91__p__93__" name="Sulfur dioxide" compartment="p" hasOnlySubstanceUnits="false" boundaryCondition="false" constant="false" fbc:charge="0" fbc:chemicalFormula="O2S">
        <annotation xmlns:sbml="http://www.sbml.org/sbml/level3/version1/core">
          <rdf:RDF xmlns:rdf="http://www.w3.org/1999/02/22-rdf-syntax-ns#" xmlns:dcterms="http://purl.org/dc/terms/" xmlns:vCard="http://www.w3.org/2001/vcard-rdf/3.0#" xmlns:vCard4="http://www.w3.org/2006/vcard/ns#" xmlns:bqbiol="http://biomodels.net/biology-qualifiers/" xmlns:bqmodel="http://biomodels.net/model-qualifiers/">
            <rdf:Description rdf:about="#M_so2__91__p__93__">
              <bqbiol:is>
                <rdf:Bag>
                  <rdf:li rdf:resource="http://identifiers.org/inchi_key/RAHZWNYVWXNFOC-UHFFFAOYSA-N"/>
                  <rdf:li rdf:resource="http://identifiers.org/kegg.drug/D05961"/>
                  <rdf:li rdf:resource="http://identifiers.org/sabiork/2804"/>
                  <rdf:li rdf:resource="http://identifiers.org/bigg.metabolite/so2"/>
                  <rdf:li rdf:resource="http://identifiers.org/biocyc/META:SULFUR-DIOXIDE"/>
                  <rdf:li rdf:resource="http://identifiers.org/chebi/CHEBI:45789"/>
                  <rdf:li rdf:resource="http://identifiers.org/chebi/CHEBI:18422"/>
                  <rdf:li rdf:resource="http://identifiers.org/chebi/CHEBI:9351"/>
                  <rdf:li rdf:resource="http://identifiers.org/chebi/CHEBI:8992"/>
                  <rdf:li rdf:resource="http://identifiers.org/envipath/4fd7f3e0-dd25-43ac-9453-dda3e52396e4/compound/739d918d-f0e0-4b19-900c-7abb204b45c0"/>
                  <rdf:li rdf:resource="http://identifiers.org/hmdb/HMDB34834"/>
                  <rdf:li rdf:resource="http://identifiers.org/kegg.compound/C09306"/>
                  <rdf:li rdf:resource="http://identifiers.org/metanetx.chemical/MNXM4835"/>
                  <rdf:li rdf:resource="http://identifiers.org/seed.compound/cpd06201"/>
                </rdf:Bag>
              </bqbiol:is>
              <bqbiol:hasProperty>
                <rdf:Bag>
                  <rdf:li rdf:resource="http://identifiers.org/sbo/SBO:0000247"/>
                </rdf:Bag>
              </bqbiol:hasProperty>
            </rdf:Description>
          </rdf:RDF>
        </annotation>
      </species>
      <species metaid="M_peamn__91__p__93__" sboTerm="SBO:0000247" id="M_peamn__91__p__93__" name="Phenethylamine" compartment="p" hasOnlySubstanceUnits="false" boundaryCondition="false" constant="false" fbc:charge="1" fbc:chemicalFormula="C8H12N">
        <annotation xmlns:sbml="http://www.sbml.org/sbml/level3/version1/core">
          <rdf:RDF xmlns:rdf="http://www.w3.org/1999/02/22-rdf-syntax-ns#" xmlns:dcterms="http://purl.org/dc/terms/" xmlns:vCard="http://www.w3.org/2001/vcard-rdf/3.0#" xmlns:vCard4="http://www.w3.org/2006/vcard/ns#" xmlns:bqbiol="http://biomodels.net/biology-qualifiers/" xmlns:bqmodel="http://biomodels.net/model-qualifiers/">
            <rdf:Description rdf:about="#M_peamn__91__p__93__">
              <bqbiol:is>
                <rdf:Bag>
                  <rdf:li rdf:resource="http://identifiers.org/inchi_key/BHHGXPLMPWCGHP-UHFFFAOYSA-O"/>
                  <rdf:li rdf:resource="http://identifiers.org/reactome.compound/500605"/>
                  <rdf:li rdf:resource="http://identifiers.org/sabiork/2769"/>
                  <rdf:li rdf:resource="http://identifiers.org/bigg.metabolite/peamn"/>
                  <rdf:li rdf:resource="http://identifiers.org/biocyc/META:PHENYLETHYLAMINE"/>
                  <rdf:li rdf:resource="http://identifiers.org/chebi/CHEBI:8063"/>
                  <rdf:li rdf:resource="http://identifiers.org/chebi/CHEBI:14782"/>
                  <rdf:li rdf:resource="http://identifiers.org/chebi/CHEBI:50048"/>
                  <rdf:li rdf:resource="http://identifiers.org/chebi/CHEBI:25965"/>
                  <rdf:li rdf:resource="http://identifiers.org/chebi/CHEBI:18397"/>
                  <rdf:li rdf:resource="http://identifiers.org/chebi/CHEBI:45001"/>
                  <rdf:li rdf:resource="http://identifiers.org/chebi/CHEBI:225237"/>
                  <rdf:li rdf:resource="http://identifiers.org/hmdb/HMDB60276"/>
                  <rdf:li rdf:resource="http://identifiers.org/hmdb/HMDB12275"/>
                  <rdf:li rdf:resource="http://identifiers.org/kegg.compound/C05332"/>
                  <rdf:li rdf:resource="http://identifiers.org/metanetx.chemical/MNXM660"/>
                  <rdf:li rdf:resource="http://identifiers.org/seed.compound/cpd03161"/>
                </rdf:Bag>
              </bqbiol:is>
              <bqbiol:hasProperty>
                <rdf:Bag>
                  <rdf:li rdf:resource="http://identifiers.org/sbo/SBO:0000247"/>
                </rdf:Bag>
              </bqbiol:hasProperty>
            </rdf:Description>
          </rdf:RDF>
        </annotation>
      </species>
      <species metaid="M_mso3__91__e__93__" sboTerm="SBO:0000247" id="M_mso3__91__e__93__" name="Methanesulfonate" compartment="e" hasOnlySubstanceUnits="false" boundaryCondition="false" constant="false" fbc:charge="-1" fbc:chemicalFormula="CH3O3S">
        <annotation xmlns:sbml="http://www.sbml.org/sbml/level3/version1/core">
          <rdf:RDF xmlns:rdf="http://www.w3.org/1999/02/22-rdf-syntax-ns#" xmlns:dcterms="http://purl.org/dc/terms/" xmlns:vCard="http://www.w3.org/2001/vcard-rdf/3.0#" xmlns:vCard4="http://www.w3.org/2006/vcard/ns#" xmlns:bqbiol="http://biomodels.net/biology-qualifiers/" xmlns:bqmodel="http://biomodels.net/model-qualifiers/">
            <rdf:Description rdf:about="#M_mso3__91__e__93__">
              <bqbiol:is>
                <rdf:Bag>
                  <rdf:li rdf:resource="http://identifiers.org/inchi_key/AFVFQIVMOAPDHO-UHFFFAOYSA-M"/>
                  <rdf:li rdf:resource="http://identifiers.org/bigg.metabolite/mso3"/>
                  <rdf:li rdf:resource="http://identifiers.org/biocyc/META:CPD-3746"/>
                  <rdf:li rdf:resource="http://identifiers.org/chebi/CHEBI:6813"/>
                  <rdf:li rdf:resource="http://identifiers.org/chebi/CHEBI:27376"/>
                  <rdf:li rdf:resource="http://identifiers.org/chebi/CHEBI:25224"/>
                  <rdf:li rdf:resource="http://identifiers.org/envipath/32de3cf4-e3e6-4168-956e-32fa5ddb0ce1/compound/08e4702f-d7fe-43da-9a21-5771459eab73"/>
                  <rdf:li rdf:resource="http://identifiers.org/kegg.compound/C11145"/>
                  <rdf:li rdf:resource="http://identifiers.org/metanetx.chemical/MNXM1485"/>
                  <rdf:li rdf:resource="http://identifiers.org/seed.compound/cpd08023"/>
                </rdf:Bag>
              </bqbiol:is>
              <bqbiol:hasProperty>
                <rdf:Bag>
                  <rdf:li rdf:resource="http://identifiers.org/sbo/SBO:0000247"/>
                </rdf:Bag>
              </bqbiol:hasProperty>
            </rdf:Description>
          </rdf:RDF>
        </annotation>
      </species>
      <species metaid="M_mn2__91__c__93__" sboTerm="SBO:0000247" id="M_mn2__91__c__93__" name="Manganese" compartment="c" hasOnlySubstanceUnits="false" boundaryCondition="false" constant="false" fbc:charge="2" fbc:chemicalFormula="Mn">
        <annotation xmlns:sbml="http://www.sbml.org/sbml/level3/version1/core">
          <rdf:RDF xmlns:rdf="http://www.w3.org/1999/02/22-rdf-syntax-ns#" xmlns:dcterms="http://purl.org/dc/terms/" xmlns:vCard="http://www.w3.org/2001/vcard-rdf/3.0#" xmlns:vCard4="http://www.w3.org/2006/vcard/ns#" xmlns:bqbiol="http://biomodels.net/biology-qualifiers/" xmlns:bqmodel="http://biomodels.net/model-qualifiers/">
            <rdf:Description rdf:about="#M_mn2__91__c__93__">
              <bqbiol:is>
                <rdf:Bag>
                  <rdf:li rdf:resource="http://identifiers.org/inchi_key/WAEMQWOKJMHJLA-UHFFFAOYSA-N"/>
                  <rdf:li rdf:resource="http://identifiers.org/reactome.compound/29418"/>
                  <rdf:li rdf:resource="http://identifiers.org/reactome.compound/ 1981162"/>
                  <rdf:li rdf:resource="http://identifiers.org/sabiork/1279"/>
                  <rdf:li rdf:resource="http://identifiers.org/bigg.metabolite/mn2"/>
                  <rdf:li rdf:resource="http://identifiers.org/biocyc/META:MN+2"/>
                  <rdf:li rdf:resource="http://identifiers.org/chebi/CHEBI:21435"/>
                  <rdf:li rdf:resource="http://identifiers.org/chebi/CHEBI:25156"/>
                  <rdf:li rdf:resource="http://identifiers.org/chebi/CHEBI:29035"/>
                  <rdf:li rdf:resource="http://identifiers.org/chebi/CHEBI:49749"/>
                  <rdf:li rdf:resource="http://identifiers.org/hmdb/HMDB01333"/>
                  <rdf:li rdf:resource="http://identifiers.org/kegg.compound/C19610"/>
                  <rdf:li rdf:resource="http://identifiers.org/metanetx.chemical/MNXM2255"/>
                  <rdf:li rdf:resource="http://identifiers.org/seed.compound/cpd20863"/>
                  <rdf:li rdf:resource="http://identifiers.org/seed.compound/cpd00030"/>
                </rdf:Bag>
              </bqbiol:is>
              <bqbiol:hasProperty>
                <rdf:Bag>
                  <rdf:li rdf:resource="http://identifiers.org/sbo/SBO:0000247"/>
                </rdf:Bag>
              </bqbiol:hasProperty>
            </rdf:Description>
          </rdf:RDF>
        </annotation>
      </species>
      <species metaid="M_dutp__91__c__93__" sboTerm="SBO:0000247" id="M_dutp__91__c__93__" name="DUTP C9H11N2O14P3" compartment="c" hasOnlySubstanceUnits="false" boundaryCondition="false" constant="false" fbc:charge="-4" fbc:chemicalFormula="C9H11N2O14P3">
        <annotation xmlns:sbml="http://www.sbml.org/sbml/level3/version1/core">
          <rdf:RDF xmlns:rdf="http://www.w3.org/1999/02/22-rdf-syntax-ns#" xmlns:dcterms="http://purl.org/dc/terms/" xmlns:vCard="http://www.w3.org/2001/vcard-rdf/3.0#" xmlns:vCard4="http://www.w3.org/2006/vcard/ns#" xmlns:bqbiol="http://biomodels.net/biology-qualifiers/" xmlns:bqmodel="http://biomodels.net/model-qualifiers/">
            <rdf:Description rdf:about="#M_dutp__91__c__93__">
              <bqbiol:is>
                <rdf:Bag>
                  <rdf:li rdf:resource="http://identifiers.org/inchi_key/AHCYMLUZIRLXAA-SHYZEUOFSA-J"/>
                  <rdf:li rdf:resource="http://identifiers.org/reactome.compound/500739"/>
                  <rdf:li rdf:resource="http://identifiers.org/sabiork/1680"/>
                  <rdf:li rdf:resource="http://identifiers.org/bigg.metabolite/dutp"/>
                  <rdf:li rdf:resource="http://identifiers.org/biocyc/META:DUTP"/>
                  <rdf:li rdf:resource="http://identifiers.org/chebi/CHEBI:17625"/>
                  <rdf:li rdf:resource="http://identifiers.org/chebi/CHEBI:14095"/>
                  <rdf:li rdf:resource="http://identifiers.org/chebi/CHEBI:10533"/>
                  <rdf:li rdf:resource="http://identifiers.org/chebi/CHEBI:61555"/>
                  <rdf:li rdf:resource="http://identifiers.org/chebi/CHEBI:19264"/>
                  <rdf:li rdf:resource="http://identifiers.org/chebi/CHEBI:58212"/>
                  <rdf:li rdf:resource="http://identifiers.org/hmdb/HMDB01191"/>
                  <rdf:li rdf:resource="http://identifiers.org/kegg.compound/C00460"/>
                  <rdf:li rdf:resource="http://identifiers.org/metanetx.chemical/MNXM452"/>
                  <rdf:li rdf:resource="http://identifiers.org/seed.compound/cpd00358"/>
                </rdf:Bag>
              </bqbiol:is>
              <bqbiol:hasProperty>
                <rdf:Bag>
                  <rdf:li rdf:resource="http://identifiers.org/sbo/SBO:0000247"/>
                </rdf:Bag>
              </bqbiol:hasProperty>
            </rdf:Description>
          </rdf:RDF>
        </annotation>
      </species>
      <species metaid="M_murein5p5p__91__p__93__" sboTerm="SBO:0000247" id="M_murein5p5p__91__p__93__" name="Two linked disacharide pentapeptide murein units (uncrosslinked, middle of chain)" compartment="p" hasOnlySubstanceUnits="false" boundaryCondition="false" constant="false" fbc:charge="-4" fbc:chemicalFormula="C80H124N16O42">
        <annotation xmlns:sbml="http://www.sbml.org/sbml/level3/version1/core">
          <rdf:RDF xmlns:rdf="http://www.w3.org/1999/02/22-rdf-syntax-ns#" xmlns:dcterms="http://purl.org/dc/terms/" xmlns:vCard="http://www.w3.org/2001/vcard-rdf/3.0#" xmlns:vCard4="http://www.w3.org/2006/vcard/ns#" xmlns:bqbiol="http://biomodels.net/biology-qualifiers/" xmlns:bqmodel="http://biomodels.net/model-qualifiers/">
            <rdf:Description rdf:about="#M_murein5p5p__91__p__93__">
              <bqbiol:is>
                <rdf:Bag>
                  <rdf:li rdf:resource="http://identifiers.org/inchi_key/WSONNHVKPYOZEY-UHFFFAOYSA-E"/>
                  <rdf:li rdf:resource="http://identifiers.org/bigg.metabolite/murein5p5p"/>
                  <rdf:li rdf:resource="http://identifiers.org/biocyc/META:CPD0-2283"/>
                  <rdf:li rdf:resource="http://identifiers.org/metanetx.chemical/MNXM88345"/>
                  <rdf:li rdf:resource="http://identifiers.org/seed.compound/cpd15511"/>
                </rdf:Bag>
              </bqbiol:is>
              <bqbiol:hasProperty>
                <rdf:Bag>
                  <rdf:li rdf:resource="http://identifiers.org/sbo/SBO:0000247"/>
                </rdf:Bag>
              </bqbiol:hasProperty>
            </rdf:Description>
          </rdf:RDF>
        </annotation>
      </species>
      <species metaid="M_dmlz__91__c__93__" sboTerm="SBO:0000247" id="M_dmlz__91__c__93__" name="6,7-Dimethyl-8-(1-D-ribityl)lumazine" compartment="c" hasOnlySubstanceUnits="false" boundaryCondition="false" constant="false" fbc:charge="0" fbc:chemicalFormula="C13H18N4O6">
        <annotation xmlns:sbml="http://www.sbml.org/sbml/level3/version1/core">
          <rdf:RDF xmlns:rdf="http://www.w3.org/1999/02/22-rdf-syntax-ns#" xmlns:dcterms="http://purl.org/dc/terms/" xmlns:vCard="http://www.w3.org/2001/vcard-rdf/3.0#" xmlns:vCard4="http://www.w3.org/2006/vcard/ns#" xmlns:bqbiol="http://biomodels.net/biology-qualifiers/" xmlns:bqmodel="http://biomodels.net/model-qualifiers/">
            <rdf:Description rdf:about="#M_dmlz__91__c__93__">
              <bqbiol:is>
                <rdf:Bag>
                  <rdf:li rdf:resource="http://identifiers.org/inchi_key/SXDXRJZUAJBNFL-XKSSXDPKSA-M"/>
                  <rdf:li rdf:resource="http://identifiers.org/sabiork/7240"/>
                  <rdf:li rdf:resource="http://identifiers.org/bigg.metabolite/dmlz"/>
                  <rdf:li rdf:resource="http://identifiers.org/biocyc/META:DIMETHYL-D-RIBITYL-LUMAZINE"/>
                  <rdf:li rdf:resource="http://identifiers.org/chebi/CHEBI:20682"/>
                  <rdf:li rdf:resource="http://identifiers.org/chebi/CHEBI:58201"/>
                  <rdf:li rdf:resource="http://identifiers.org/chebi/CHEBI:17601"/>
                  <rdf:li rdf:resource="http://identifiers.org/chebi/CHEBI:2154"/>
                  <rdf:li rdf:resource="http://identifiers.org/chebi/CHEBI:12185"/>
                  <rdf:li rdf:resource="http://identifiers.org/hmdb/HMDB03826"/>
                  <rdf:li rdf:resource="http://identifiers.org/kegg.compound/C04332"/>
                  <rdf:li rdf:resource="http://identifiers.org/metanetx.chemical/MNXM1313"/>
                  <rdf:li rdf:resource="http://identifiers.org/seed.compound/cpd02656"/>
                </rdf:Bag>
              </bqbiol:is>
              <bqbiol:hasProperty>
                <rdf:Bag>
                  <rdf:li rdf:resource="http://identifiers.org/sbo/SBO:0000247"/>
                </rdf:Bag>
              </bqbiol:hasProperty>
            </rdf:Description>
          </rdf:RDF>
        </annotation>
      </species>
      <species metaid="M_pan4p__91__c__93__" sboTerm="SBO:0000247" id="M_pan4p__91__c__93__" name="Pantetheine 4&apos;-phosphate" compartment="c" hasOnlySubstanceUnits="false" boundaryCondition="false" constant="false" fbc:charge="-2" fbc:chemicalFormula="C11H21N2O7PS">
        <annotation xmlns:sbml="http://www.sbml.org/sbml/level3/version1/core">
          <rdf:RDF xmlns:rdf="http://www.w3.org/1999/02/22-rdf-syntax-ns#" xmlns:dcterms="http://purl.org/dc/terms/" xmlns:vCard="http://www.w3.org/2001/vcard-rdf/3.0#" xmlns:vCard4="http://www.w3.org/2006/vcard/ns#" xmlns:bqbiol="http://biomodels.net/biology-qualifiers/" xmlns:bqmodel="http://biomodels.net/model-qualifiers/">
            <rdf:Description rdf:about="#M_pan4p__91__c__93__">
              <bqbiol:is>
                <rdf:Bag>
                  <rdf:li rdf:resource="http://identifiers.org/inchi_key/JDMUPRLRUUMCTL-VIFPVBQESA-L"/>
                  <rdf:li rdf:resource="http://identifiers.org/reactome.compound/196767"/>
                  <rdf:li rdf:resource="http://identifiers.org/reactome.compound/ 8939005"/>
                  <rdf:li rdf:resource="http://identifiers.org/reactome.compound/ 6809358"/>
                  <rdf:li rdf:resource="http://identifiers.org/sabiork/3034"/>
                  <rdf:li rdf:resource="http://identifiers.org/bigg.metabolite/pan4p"/>
                  <rdf:li rdf:resource="http://identifiers.org/biocyc/META:PHOSPHOPANTOTHEINE-GROUP"/>
                  <rdf:li rdf:resource="http://identifiers.org/biocyc/META:PANTETHEINE-P"/>
                  <rdf:li rdf:resource="http://identifiers.org/chebi/CHEBI:14738"/>
                  <rdf:li rdf:resource="http://identifiers.org/chebi/CHEBI:11916"/>
                  <rdf:li rdf:resource="http://identifiers.org/chebi/CHEBI:14736"/>
                  <rdf:li rdf:resource="http://identifiers.org/chebi/CHEBI:7914"/>
                  <rdf:li rdf:resource="http://identifiers.org/chebi/CHEBI:45012"/>
                  <rdf:li rdf:resource="http://identifiers.org/chebi/CHEBI:14825"/>
                  <rdf:li rdf:resource="http://identifiers.org/chebi/CHEBI:47942"/>
                  <rdf:li rdf:resource="http://identifiers.org/chebi/CHEBI:14735"/>
                  <rdf:li rdf:resource="http://identifiers.org/chebi/CHEBI:4222"/>
                  <rdf:li rdf:resource="http://identifiers.org/chebi/CHEBI:29890"/>
                  <rdf:li rdf:resource="http://identifiers.org/chebi/CHEBI:61723"/>
                  <rdf:li rdf:resource="http://identifiers.org/chebi/CHEBI:16858"/>
                  <rdf:li rdf:resource="http://identifiers.org/chebi/CHEBI:25844"/>
                  <rdf:li rdf:resource="http://identifiers.org/hmdb/HMDB01416"/>
                  <rdf:li rdf:resource="http://identifiers.org/kegg.compound/C01134"/>
                  <rdf:li rdf:resource="http://identifiers.org/metanetx.chemical/MNXM373"/>
                  <rdf:li rdf:resource="http://identifiers.org/seed.compound/cpd27792"/>
                  <rdf:li rdf:resource="http://identifiers.org/seed.compound/cpd00834"/>
                </rdf:Bag>
              </bqbiol:is>
              <bqbiol:hasProperty>
                <rdf:Bag>
                  <rdf:li rdf:resource="http://identifiers.org/sbo/SBO:0000247"/>
                </rdf:Bag>
              </bqbiol:hasProperty>
            </rdf:Description>
          </rdf:RDF>
        </annotation>
      </species>
      <species metaid="M_pa181__91__c__93__" sboTerm="SBO:0000247" id="M_pa181__91__c__93__" name="1,2-dioctadec-11-enoyl-sn-glycerol 3-phosphate" compartment="c" hasOnlySubstanceUnits="false" boundaryCondition="false" constant="false" fbc:charge="-2" fbc:chemicalFormula="C39H71O8P1">
        <annotation xmlns:sbml="http://www.sbml.org/sbml/level3/version1/core">
          <rdf:RDF xmlns:rdf="http://www.w3.org/1999/02/22-rdf-syntax-ns#" xmlns:dcterms="http://purl.org/dc/terms/" xmlns:vCard="http://www.w3.org/2001/vcard-rdf/3.0#" xmlns:vCard4="http://www.w3.org/2006/vcard/ns#" xmlns:bqbiol="http://biomodels.net/biology-qualifiers/" xmlns:bqmodel="http://biomodels.net/model-qualifiers/">
            <rdf:Description rdf:about="#M_pa181__91__c__93__">
              <bqbiol:is>
                <rdf:Bag>
                  <rdf:li rdf:resource="http://identifiers.org/bigg.metabolite/pa181"/>
                  <rdf:li rdf:resource="http://identifiers.org/metanetx.chemical/MNXM90511"/>
                  <rdf:li rdf:resource="http://identifiers.org/seed.compound/cpd15527"/>
                </rdf:Bag>
              </bqbiol:is>
              <bqbiol:hasProperty>
                <rdf:Bag>
                  <rdf:li rdf:resource="http://identifiers.org/sbo/SBO:0000247"/>
                </rdf:Bag>
              </bqbiol:hasProperty>
            </rdf:Description>
          </rdf:RDF>
        </annotation>
      </species>
      <species metaid="M_thrp__91__e__93__" sboTerm="SBO:0000247" id="M_thrp__91__e__93__" name="L-Threonine O-3-phosphate" compartment="e" hasOnlySubstanceUnits="false" boundaryCondition="false" constant="false" fbc:charge="-2" fbc:chemicalFormula="C4H8NO6P">
        <annotation xmlns:sbml="http://www.sbml.org/sbml/level3/version1/core">
          <rdf:RDF xmlns:rdf="http://www.w3.org/1999/02/22-rdf-syntax-ns#" xmlns:dcterms="http://purl.org/dc/terms/" xmlns:vCard="http://www.w3.org/2001/vcard-rdf/3.0#" xmlns:vCard4="http://www.w3.org/2006/vcard/ns#" xmlns:bqbiol="http://biomodels.net/biology-qualifiers/" xmlns:bqmodel="http://biomodels.net/model-qualifiers/">
            <rdf:Description rdf:about="#M_thrp__91__e__93__">
              <bqbiol:is>
                <rdf:Bag>
                  <rdf:li rdf:resource="http://identifiers.org/inchi_key/USRGIUJOYOXOQJ-GBXIJSLDSA-L"/>
                  <rdf:li rdf:resource="http://identifiers.org/sabiork/14183"/>
                  <rdf:li rdf:resource="http://identifiers.org/bigg.metabolite/thrp"/>
                  <rdf:li rdf:resource="http://identifiers.org/biocyc/META:L-THREONINE-O-3-PHOSPHATE"/>
                  <rdf:li rdf:resource="http://identifiers.org/chebi/CHEBI:58675"/>
                  <rdf:li rdf:resource="http://identifiers.org/chebi/CHEBI:45955"/>
                  <rdf:li rdf:resource="http://identifiers.org/chebi/CHEBI:37525"/>
                  <rdf:li rdf:resource="http://identifiers.org/chebi/CHEBI:31757"/>
                  <rdf:li rdf:resource="http://identifiers.org/chebi/CHEBI:21967"/>
                  <rdf:li rdf:resource="http://identifiers.org/hmdb/HMDB11185"/>
                  <rdf:li rdf:resource="http://identifiers.org/kegg.compound/C12147"/>
                  <rdf:li rdf:resource="http://identifiers.org/metanetx.chemical/MNXM1492"/>
                  <rdf:li rdf:resource="http://identifiers.org/seed.compound/cpd08928"/>
                </rdf:Bag>
              </bqbiol:is>
              <bqbiol:hasProperty>
                <rdf:Bag>
                  <rdf:li rdf:resource="http://identifiers.org/sbo/SBO:0000247"/>
                </rdf:Bag>
              </bqbiol:hasProperty>
            </rdf:Description>
          </rdf:RDF>
        </annotation>
      </species>
      <species metaid="M_2agpg181__91__p__93__" sboTerm="SBO:0000247" id="M_2agpg181__91__p__93__" name="2-Acyl-sn-glycero-3-phosphoglycerol (n-C18:1)" compartment="p" hasOnlySubstanceUnits="false" boundaryCondition="false" constant="false" fbc:charge="-1" fbc:chemicalFormula="C24H46O9P1">
        <annotation xmlns:sbml="http://www.sbml.org/sbml/level3/version1/core">
          <rdf:RDF xmlns:rdf="http://www.w3.org/1999/02/22-rdf-syntax-ns#" xmlns:dcterms="http://purl.org/dc/terms/" xmlns:vCard="http://www.w3.org/2001/vcard-rdf/3.0#" xmlns:vCard4="http://www.w3.org/2006/vcard/ns#" xmlns:bqbiol="http://biomodels.net/biology-qualifiers/" xmlns:bqmodel="http://biomodels.net/model-qualifiers/">
            <rdf:Description rdf:about="#M_2agpg181__91__p__93__">
              <bqbiol:is>
                <rdf:Bag>
                  <rdf:li rdf:resource="http://identifiers.org/bigg.metabolite/2agpg181"/>
                  <rdf:li rdf:resource="http://identifiers.org/metanetx.chemical/MNXM3455"/>
                </rdf:Bag>
              </bqbiol:is>
              <bqbiol:hasProperty>
                <rdf:Bag>
                  <rdf:li rdf:resource="http://identifiers.org/sbo/SBO:0000247"/>
                </rdf:Bag>
              </bqbiol:hasProperty>
            </rdf:Description>
          </rdf:RDF>
        </annotation>
      </species>
      <species metaid="M_adprib__91__c__93__" sboTerm="SBO:0000247" id="M_adprib__91__c__93__" name="ADPribose C15H21N5O14P2" compartment="c" hasOnlySubstanceUnits="false" boundaryCondition="false" constant="false" fbc:charge="-2" fbc:chemicalFormula="C15H21N5O14P2">
        <annotation xmlns:sbml="http://www.sbml.org/sbml/level3/version1/core">
          <rdf:RDF xmlns:rdf="http://www.w3.org/1999/02/22-rdf-syntax-ns#" xmlns:dcterms="http://purl.org/dc/terms/" xmlns:vCard="http://www.w3.org/2001/vcard-rdf/3.0#" xmlns:vCard4="http://www.w3.org/2006/vcard/ns#" xmlns:bqbiol="http://biomodels.net/biology-qualifiers/" xmlns:bqmodel="http://biomodels.net/model-qualifiers/">
            <rdf:Description rdf:about="#M_adprib__91__c__93__">
              <bqbiol:is>
                <rdf:Bag>
                  <rdf:li rdf:resource="http://identifiers.org/inchi_key/SRNWOUGRCWSEMX-TYASJMOZSA-L"/>
                  <rdf:li rdf:resource="http://identifiers.org/reactome.compound/2393945"/>
                  <rdf:li rdf:resource="http://identifiers.org/reactome.compound/ 8870342"/>
                  <rdf:li rdf:resource="http://identifiers.org/reactome.compound/ 1131972"/>
                  <rdf:li rdf:resource="http://identifiers.org/sabiork/3120"/>
                  <rdf:li rdf:resource="http://identifiers.org/bigg.metabolite/adprib"/>
                  <rdf:li rdf:resource="http://identifiers.org/biocyc/META:ADENOSINE_DIPHOSPHATE_RIBOSE"/>
                  <rdf:li rdf:resource="http://identifiers.org/chebi/CHEBI:20850"/>
                  <rdf:li rdf:resource="http://identifiers.org/chebi/CHEBI:16960"/>
                  <rdf:li rdf:resource="http://identifiers.org/chebi/CHEBI:13231"/>
                  <rdf:li rdf:resource="http://identifiers.org/chebi/CHEBI:40752"/>
                  <rdf:li rdf:resource="http://identifiers.org/chebi/CHEBI:2351"/>
                  <rdf:li rdf:resource="http://identifiers.org/chebi/CHEBI:57967"/>
                  <rdf:li rdf:resource="http://identifiers.org/chebi/CHEBI:32889"/>
                  <rdf:li rdf:resource="http://identifiers.org/kegg.compound/C00301"/>
                  <rdf:li rdf:resource="http://identifiers.org/kegg.compound/C01882"/>
                  <rdf:li rdf:resource="http://identifiers.org/metanetx.chemical/MNXM48596"/>
                  <rdf:li rdf:resource="http://identifiers.org/seed.compound/cpd01296"/>
                  <rdf:li rdf:resource="http://identifiers.org/seed.compound/cpd00251"/>
                </rdf:Bag>
              </bqbiol:is>
              <bqbiol:hasProperty>
                <rdf:Bag>
                  <rdf:li rdf:resource="http://identifiers.org/sbo/SBO:0000247"/>
                </rdf:Bag>
              </bqbiol:hasProperty>
            </rdf:Description>
          </rdf:RDF>
        </annotation>
      </species>
      <species metaid="M_octa__91__c__93__" sboTerm="SBO:0000247" id="M_octa__91__c__93__" name="Octanoate (n-C8:0)" compartment="c" hasOnlySubstanceUnits="false" boundaryCondition="false" constant="false" fbc:charge="-1" fbc:chemicalFormula="C8H15O2">
        <notes>
          <body xmlns="http://www.w3.org/1999/xhtml">
            <p>SLMID:000000853</p>
          </body>
        </notes>
        <annotation xmlns:sbml="http://www.sbml.org/sbml/level3/version1/core">
          <rdf:RDF xmlns:rdf="http://www.w3.org/1999/02/22-rdf-syntax-ns#" xmlns:dcterms="http://purl.org/dc/terms/" xmlns:vCard="http://www.w3.org/2001/vcard-rdf/3.0#" xmlns:vCard4="http://www.w3.org/2006/vcard/ns#" xmlns:bqbiol="http://biomodels.net/biology-qualifiers/" xmlns:bqmodel="http://biomodels.net/model-qualifiers/">
            <rdf:Description rdf:about="#M_octa__91__c__93__">
              <bqbiol:is>
                <rdf:Bag>
                  <rdf:li rdf:resource="http://identifiers.org/inchi_key/WWZKQHOCKIZLMA-UHFFFAOYSA-M"/>
                  <rdf:li rdf:resource="http://identifiers.org/kegg.drug/D05220"/>
                  <rdf:li rdf:resource="http://identifiers.org/sabiork/2889"/>
                  <rdf:li rdf:resource="http://identifiers.org/bigg.metabolite/octa"/>
                  <rdf:li rdf:resource="http://identifiers.org/biocyc/META:CPD-195"/>
                  <rdf:li rdf:resource="http://identifiers.org/chebi/CHEBI:25648"/>
                  <rdf:li rdf:resource="http://identifiers.org/chebi/CHEBI:25646"/>
                  <rdf:li rdf:resource="http://identifiers.org/chebi/CHEBI:28837"/>
                  <rdf:li rdf:resource="http://identifiers.org/chebi/CHEBI:3373"/>
                  <rdf:li rdf:resource="http://identifiers.org/chebi/CHEBI:44501"/>
                  <rdf:li rdf:resource="http://identifiers.org/envipath/32de3cf4-e3e6-4168-956e-32fa5ddb0ce1/compound/2202db6c-dc64-4714-9f17-23dbbb8d637f"/>
                  <rdf:li rdf:resource="http://identifiers.org/envipath/5882df9c-dae1-4d80-a40e-db4724271456/compound/7623a8e3-3436-493a-ad6e-13af00ad46d8"/>
                  <rdf:li rdf:resource="http://identifiers.org/envipath/650babc9-9d68-4b73-9332-11972ca26f7b/compound/fa5b4ef6-749e-42db-a909-7c6e56587bdd"/>
                  <rdf:li rdf:resource="http://identifiers.org/hmdb/HMDB62511"/>
                  <rdf:li rdf:resource="http://identifiers.org/hmdb/HMDB00482"/>
                  <rdf:li rdf:resource="http://identifiers.org/kegg.compound/C06423"/>
                  <rdf:li rdf:resource="http://identifiers.org/lipidmaps/LMFA01010008"/>
                  <rdf:li rdf:resource="http://identifiers.org/metanetx.chemical/MNXM750"/>
                  <rdf:li rdf:resource="http://identifiers.org/seed.compound/cpd03846"/>
                </rdf:Bag>
              </bqbiol:is>
              <bqbiol:hasProperty>
                <rdf:Bag>
                  <rdf:li rdf:resource="http://identifiers.org/sbo/SBO:0000247"/>
                </rdf:Bag>
              </bqbiol:hasProperty>
            </rdf:Description>
          </rdf:RDF>
        </annotation>
      </species>
      <species metaid="M_quln__91__c__93__" sboTerm="SBO:0000247" id="M_quln__91__c__93__" name="Quinolinate" compartment="c" hasOnlySubstanceUnits="false" boundaryCondition="false" constant="false" fbc:charge="-2" fbc:chemicalFormula="C7H3NO4">
        <annotation xmlns:sbml="http://www.sbml.org/sbml/level3/version1/core">
          <rdf:RDF xmlns:rdf="http://www.w3.org/1999/02/22-rdf-syntax-ns#" xmlns:dcterms="http://purl.org/dc/terms/" xmlns:vCard="http://www.w3.org/2001/vcard-rdf/3.0#" xmlns:vCard4="http://www.w3.org/2006/vcard/ns#" xmlns:bqbiol="http://biomodels.net/biology-qualifiers/" xmlns:bqmodel="http://biomodels.net/model-qualifiers/">
            <rdf:Description rdf:about="#M_quln__91__c__93__">
              <bqbiol:is>
                <rdf:Bag>
                  <rdf:li rdf:resource="http://identifiers.org/inchi_key/GJAWHXHKYYXBSV-UHFFFAOYSA-L"/>
                  <rdf:li rdf:resource="http://identifiers.org/reactome.compound/197238"/>
                  <rdf:li rdf:resource="http://identifiers.org/sabiork/6817"/>
                  <rdf:li rdf:resource="http://identifiers.org/bigg.metabolite/quln"/>
                  <rdf:li rdf:resource="http://identifiers.org/biocyc/META:QUINOLINATE"/>
                  <rdf:li rdf:resource="http://identifiers.org/chebi/CHEBI:14975"/>
                  <rdf:li rdf:resource="http://identifiers.org/chebi/CHEBI:29959"/>
                  <rdf:li rdf:resource="http://identifiers.org/chebi/CHEBI:46832"/>
                  <rdf:li rdf:resource="http://identifiers.org/chebi/CHEBI:44529"/>
                  <rdf:li rdf:resource="http://identifiers.org/chebi/CHEBI:8663"/>
                  <rdf:li rdf:resource="http://identifiers.org/chebi/CHEBI:46828"/>
                  <rdf:li rdf:resource="http://identifiers.org/chebi/CHEBI:46833"/>
                  <rdf:li rdf:resource="http://identifiers.org/chebi/CHEBI:26418"/>
                  <rdf:li rdf:resource="http://identifiers.org/chebi/CHEBI:132942"/>
                  <rdf:li rdf:resource="http://identifiers.org/chebi/CHEBI:26417"/>
                  <rdf:li rdf:resource="http://identifiers.org/chebi/CHEBI:16675"/>
                  <rdf:li rdf:resource="http://identifiers.org/hmdb/HMDB00232"/>
                  <rdf:li rdf:resource="http://identifiers.org/kegg.compound/C03722"/>
                  <rdf:li rdf:resource="http://identifiers.org/metanetx.chemical/MNXM555"/>
                  <rdf:li rdf:resource="http://identifiers.org/seed.compound/cpd02333"/>
                </rdf:Bag>
              </bqbiol:is>
              <bqbiol:hasProperty>
                <rdf:Bag>
                  <rdf:li rdf:resource="http://identifiers.org/sbo/SBO:0000247"/>
                </rdf:Bag>
              </bqbiol:hasProperty>
            </rdf:Description>
          </rdf:RDF>
        </annotation>
      </species>
      <species metaid="M_tdecoa__91__c__93__" sboTerm="SBO:0000247" id="M_tdecoa__91__c__93__" name="Tetradecenoyl-CoA (n-C14:1CoA)" compartment="c" hasOnlySubstanceUnits="false" boundaryCondition="false" constant="false" fbc:charge="-4" fbc:chemicalFormula="C35H56N7O17P3S">
        <annotation xmlns:sbml="http://www.sbml.org/sbml/level3/version1/core">
          <rdf:RDF xmlns:rdf="http://www.w3.org/1999/02/22-rdf-syntax-ns#" xmlns:dcterms="http://purl.org/dc/terms/" xmlns:vCard="http://www.w3.org/2001/vcard-rdf/3.0#" xmlns:vCard4="http://www.w3.org/2006/vcard/ns#" xmlns:bqbiol="http://biomodels.net/biology-qualifiers/" xmlns:bqmodel="http://biomodels.net/model-qualifiers/">
            <rdf:Description rdf:about="#M_tdecoa__91__c__93__">
              <bqbiol:is>
                <rdf:Bag>
                  <rdf:li rdf:resource="http://identifiers.org/bigg.metabolite/tdecoa"/>
                  <rdf:li rdf:resource="http://identifiers.org/metanetx.chemical/MNXM2290"/>
                </rdf:Bag>
              </bqbiol:is>
              <bqbiol:hasProperty>
                <rdf:Bag>
                  <rdf:li rdf:resource="http://identifiers.org/sbo/SBO:0000247"/>
                </rdf:Bag>
              </bqbiol:hasProperty>
            </rdf:Description>
          </rdf:RDF>
        </annotation>
      </species>
      <species metaid="M_1odecg3p__91__p__93__" sboTerm="SBO:0000247" id="M_1odecg3p__91__p__93__" name="1-octadecanoyl-sn-glycerol 3-phosphate" compartment="p" hasOnlySubstanceUnits="false" boundaryCondition="false" constant="false" fbc:charge="-2" fbc:chemicalFormula="C21H41O7P1">
        <notes>
          <body xmlns="http://www.w3.org/1999/xhtml">
            <p>SLMID:000000640</p>
          </body>
        </notes>
        <annotation xmlns:sbml="http://www.sbml.org/sbml/level3/version1/core">
          <rdf:RDF xmlns:rdf="http://www.w3.org/1999/02/22-rdf-syntax-ns#" xmlns:dcterms="http://purl.org/dc/terms/" xmlns:vCard="http://www.w3.org/2001/vcard-rdf/3.0#" xmlns:vCard4="http://www.w3.org/2006/vcard/ns#" xmlns:bqbiol="http://biomodels.net/biology-qualifiers/" xmlns:bqmodel="http://biomodels.net/model-qualifiers/">
            <rdf:Description rdf:about="#M_1odecg3p__91__p__93__">
              <bqbiol:is>
                <rdf:Bag>
                  <rdf:li rdf:resource="http://identifiers.org/inchi_key/LAYXSTYJRSVXIH-HXUWFJFHSA-L"/>
                  <rdf:li rdf:resource="http://identifiers.org/bigg.metabolite/1odecg3p"/>
                  <rdf:li rdf:resource="http://identifiers.org/biocyc/META:CPD0-2113"/>
                  <rdf:li rdf:resource="http://identifiers.org/chebi/CHEBI:74850"/>
                  <rdf:li rdf:resource="http://identifiers.org/chebi/CHEBI:74565"/>
                  <rdf:li rdf:resource="http://identifiers.org/hmdb/HMDB07854"/>
                  <rdf:li rdf:resource="http://identifiers.org/lipidmaps/LMGP10050005"/>
                  <rdf:li rdf:resource="http://identifiers.org/metanetx.chemical/MNXM32950"/>
                  <rdf:li rdf:resource="http://identifiers.org/seed.compound/cpd15329"/>
                </rdf:Bag>
              </bqbiol:is>
              <bqbiol:hasProperty>
                <rdf:Bag>
                  <rdf:li rdf:resource="http://identifiers.org/sbo/SBO:0000247"/>
                </rdf:Bag>
              </bqbiol:hasProperty>
            </rdf:Description>
          </rdf:RDF>
        </annotation>
      </species>
      <species metaid="M_dxyl__91__c__93__" sboTerm="SBO:0000247" id="M_dxyl__91__c__93__" name="1-deoxy-D-xylulose" compartment="c" hasOnlySubstanceUnits="false" boundaryCondition="false" constant="false" fbc:charge="0" fbc:chemicalFormula="C5H10O4">
        <annotation xmlns:sbml="http://www.sbml.org/sbml/level3/version1/core">
          <rdf:RDF xmlns:rdf="http://www.w3.org/1999/02/22-rdf-syntax-ns#" xmlns:dcterms="http://purl.org/dc/terms/" xmlns:vCard="http://www.w3.org/2001/vcard-rdf/3.0#" xmlns:vCard4="http://www.w3.org/2006/vcard/ns#" xmlns:bqbiol="http://biomodels.net/biology-qualifiers/" xmlns:bqmodel="http://biomodels.net/model-qualifiers/">
            <rdf:Description rdf:about="#M_dxyl__91__c__93__">
              <bqbiol:is>
                <rdf:Bag>
                  <rdf:li rdf:resource="http://identifiers.org/inchi_key/IGUZJYCAXLYZEE-RFZPGFLSSA-N"/>
                  <rdf:li rdf:resource="http://identifiers.org/bigg.metabolite/dxyl"/>
                  <rdf:li rdf:resource="http://identifiers.org/biocyc/META:CPD-1093"/>
                  <rdf:li rdf:resource="http://identifiers.org/chebi/CHEBI:19038"/>
                  <rdf:li rdf:resource="http://identifiers.org/chebi/CHEBI:621"/>
                  <rdf:li rdf:resource="http://identifiers.org/chebi/CHEBI:28354"/>
                  <rdf:li rdf:resource="http://identifiers.org/hmdb/HMDB01292"/>
                  <rdf:li rdf:resource="http://identifiers.org/kegg.compound/C06257"/>
                  <rdf:li rdf:resource="http://identifiers.org/metanetx.chemical/MNXM2454"/>
                  <rdf:li rdf:resource="http://identifiers.org/seed.compound/cpd03738"/>
                </rdf:Bag>
              </bqbiol:is>
              <bqbiol:hasProperty>
                <rdf:Bag>
                  <rdf:li rdf:resource="http://identifiers.org/sbo/SBO:0000247"/>
                </rdf:Bag>
              </bqbiol:hasProperty>
            </rdf:Description>
          </rdf:RDF>
        </annotation>
      </species>
      <species metaid="M_dhptd__91__c__93__" sboTerm="SBO:0000247" id="M_dhptd__91__c__93__" name="4,5-dihydroxy-2,3-pentanedione" compartment="c" hasOnlySubstanceUnits="false" boundaryCondition="false" constant="false" fbc:charge="0" fbc:chemicalFormula="C5H8O4">
        <annotation xmlns:sbml="http://www.sbml.org/sbml/level3/version1/core">
          <rdf:RDF xmlns:rdf="http://www.w3.org/1999/02/22-rdf-syntax-ns#" xmlns:dcterms="http://purl.org/dc/terms/" xmlns:vCard="http://www.w3.org/2001/vcard-rdf/3.0#" xmlns:vCard4="http://www.w3.org/2006/vcard/ns#" xmlns:bqbiol="http://biomodels.net/biology-qualifiers/" xmlns:bqmodel="http://biomodels.net/model-qualifiers/">
            <rdf:Description rdf:about="#M_dhptd__91__c__93__">
              <bqbiol:is>
                <rdf:Bag>
                  <rdf:li rdf:resource="http://identifiers.org/inchi_key/UYTRITJAZOPLCZ-BYPYZUCNSA-N"/>
                  <rdf:li rdf:resource="http://identifiers.org/sabiork/13894"/>
                  <rdf:li rdf:resource="http://identifiers.org/bigg.metabolite/dhptd"/>
                  <rdf:li rdf:resource="http://identifiers.org/biocyc/META:DIHYDROXYPENTANEDIONE"/>
                  <rdf:li rdf:resource="http://identifiers.org/chebi/CHEBI:29484"/>
                  <rdf:li rdf:resource="http://identifiers.org/kegg.compound/C11838"/>
                  <rdf:li rdf:resource="http://identifiers.org/metanetx.chemical/MNXM2449"/>
                  <rdf:li rdf:resource="http://identifiers.org/seed.compound/cpd08636"/>
                  <rdf:li rdf:resource="http://identifiers.org/seed.compound/cpd08638"/>
                </rdf:Bag>
              </bqbiol:is>
              <bqbiol:hasProperty>
                <rdf:Bag>
                  <rdf:li rdf:resource="http://identifiers.org/sbo/SBO:0000247"/>
                </rdf:Bag>
              </bqbiol:hasProperty>
            </rdf:Description>
          </rdf:RDF>
        </annotation>
      </species>
      <species metaid="M_thym__91__p__93__" sboTerm="SBO:0000247" id="M_thym__91__p__93__" name="Thymine C5H6N2O2" compartment="p" hasOnlySubstanceUnits="false" boundaryCondition="false" constant="false" fbc:charge="0" fbc:chemicalFormula="C5H6N2O2">
        <annotation xmlns:sbml="http://www.sbml.org/sbml/level3/version1/core">
          <rdf:RDF xmlns:rdf="http://www.w3.org/1999/02/22-rdf-syntax-ns#" xmlns:dcterms="http://purl.org/dc/terms/" xmlns:vCard="http://www.w3.org/2001/vcard-rdf/3.0#" xmlns:vCard4="http://www.w3.org/2006/vcard/ns#" xmlns:bqbiol="http://biomodels.net/biology-qualifiers/" xmlns:bqmodel="http://biomodels.net/model-qualifiers/">
            <rdf:Description rdf:about="#M_thym__91__p__93__">
              <bqbiol:is>
                <rdf:Bag>
                  <rdf:li rdf:resource="http://identifiers.org/inchi_key/RWQNBRDOKXIBIV-UHFFFAOYSA-N"/>
                  <rdf:li rdf:resource="http://identifiers.org/reactome.compound/83960"/>
                  <rdf:li rdf:resource="http://identifiers.org/sabiork/60"/>
                  <rdf:li rdf:resource="http://identifiers.org/bigg.metabolite/thym"/>
                  <rdf:li rdf:resource="http://identifiers.org/biocyc/META:THYMINE"/>
                  <rdf:li rdf:resource="http://identifiers.org/chebi/CHEBI:15247"/>
                  <rdf:li rdf:resource="http://identifiers.org/chebi/CHEBI:27004"/>
                  <rdf:li rdf:resource="http://identifiers.org/chebi/CHEBI:46017"/>
                  <rdf:li rdf:resource="http://identifiers.org/chebi/CHEBI:9580"/>
                  <rdf:li rdf:resource="http://identifiers.org/chebi/CHEBI:17821"/>
                  <rdf:li rdf:resource="http://identifiers.org/hmdb/HMDB00262"/>
                  <rdf:li rdf:resource="http://identifiers.org/kegg.compound/C00178"/>
                  <rdf:li rdf:resource="http://identifiers.org/metanetx.chemical/MNXM386"/>
                  <rdf:li rdf:resource="http://identifiers.org/seed.compound/cpd00151"/>
                </rdf:Bag>
              </bqbiol:is>
              <bqbiol:hasProperty>
                <rdf:Bag>
                  <rdf:li rdf:resource="http://identifiers.org/sbo/SBO:0000247"/>
                </rdf:Bag>
              </bqbiol:hasProperty>
            </rdf:Description>
          </rdf:RDF>
        </annotation>
      </species>
      <species metaid="M_LalaLglu__91__e__93__" sboTerm="SBO:0000247" id="M_LalaLglu__91__e__93__" name="L-alanine-L-glutamate" compartment="e" hasOnlySubstanceUnits="false" boundaryCondition="false" constant="false" fbc:charge="-1" fbc:chemicalFormula="C8H13N2O5">
        <annotation xmlns:sbml="http://www.sbml.org/sbml/level3/version1/core">
          <rdf:RDF xmlns:rdf="http://www.w3.org/1999/02/22-rdf-syntax-ns#" xmlns:dcterms="http://purl.org/dc/terms/" xmlns:vCard="http://www.w3.org/2001/vcard-rdf/3.0#" xmlns:vCard4="http://www.w3.org/2006/vcard/ns#" xmlns:bqbiol="http://biomodels.net/biology-qualifiers/" xmlns:bqmodel="http://biomodels.net/model-qualifiers/">
            <rdf:Description rdf:about="#M_LalaLglu__91__e__93__">
              <bqbiol:is>
                <rdf:Bag>
                  <rdf:li rdf:resource="http://identifiers.org/inchi_key/VYZAGTDAHUIRQA-WHFBIAKZSA-M"/>
                  <rdf:li rdf:resource="http://identifiers.org/sabiork/22899"/>
                  <rdf:li rdf:resource="http://identifiers.org/bigg.metabolite/LalaLglu"/>
                  <rdf:li rdf:resource="http://identifiers.org/biocyc/META:CPD0-1445"/>
                  <rdf:li rdf:resource="http://identifiers.org/chebi/CHEBI:61396"/>
                  <rdf:li rdf:resource="http://identifiers.org/chebi/CHEBI:61565"/>
                  <rdf:li rdf:resource="http://identifiers.org/kegg.compound/C20958"/>
                  <rdf:li rdf:resource="http://identifiers.org/metanetx.chemical/MNXM4026"/>
                  <rdf:li rdf:resource="http://identifiers.org/seed.compound/cpd15388"/>
                </rdf:Bag>
              </bqbiol:is>
              <bqbiol:hasProperty>
                <rdf:Bag>
                  <rdf:li rdf:resource="http://identifiers.org/sbo/SBO:0000247"/>
                </rdf:Bag>
              </bqbiol:hasProperty>
            </rdf:Description>
          </rdf:RDF>
        </annotation>
      </species>
      <species metaid="M_mocogdp__91__c__93__" sboTerm="SBO:0000247" id="M_mocogdp__91__c__93__" name="Molybdopterin guanine dinucleotide" compartment="c" hasOnlySubstanceUnits="false" boundaryCondition="false" constant="false" fbc:charge="-2" fbc:chemicalFormula="C20H22N10O15P2S2Mo">
        <annotation xmlns:sbml="http://www.sbml.org/sbml/level3/version1/core">
          <rdf:RDF xmlns:rdf="http://www.w3.org/1999/02/22-rdf-syntax-ns#" xmlns:dcterms="http://purl.org/dc/terms/" xmlns:vCard="http://www.w3.org/2001/vcard-rdf/3.0#" xmlns:vCard4="http://www.w3.org/2006/vcard/ns#" xmlns:bqbiol="http://biomodels.net/biology-qualifiers/" xmlns:bqmodel="http://biomodels.net/model-qualifiers/">
            <rdf:Description rdf:about="#M_mocogdp__91__c__93__">
              <bqbiol:is>
                <rdf:Bag>
                  <rdf:li rdf:resource="http://identifiers.org/inchi_key/VQAGYJCYOLHZDH-ILXWUORBSA-K"/>
                  <rdf:li rdf:resource="http://identifiers.org/bigg.metabolite/mocogdp"/>
                  <rdf:li rdf:resource="http://identifiers.org/chebi/CHEBI:30406"/>
                  <rdf:li rdf:resource="http://identifiers.org/chebi/CHEBI:39830"/>
                  <rdf:li rdf:resource="http://identifiers.org/chebi/CHEBI:30405"/>
                  <rdf:li rdf:resource="http://identifiers.org/chebi/CHEBI:60535"/>
                  <rdf:li rdf:resource="http://identifiers.org/chebi/CHEBI:30404"/>
                  <rdf:li rdf:resource="http://identifiers.org/chebi/CHEBI:25374"/>
                  <rdf:li rdf:resource="http://identifiers.org/chebi/CHEBI:44012"/>
                  <rdf:li rdf:resource="http://identifiers.org/chebi/CHEBI:30403"/>
                  <rdf:li rdf:resource="http://identifiers.org/chebi/CHEBI:45054"/>
                  <rdf:li rdf:resource="http://identifiers.org/kegg.compound/C19928"/>
                  <rdf:li rdf:resource="http://identifiers.org/metanetx.chemical/MNXM62333"/>
                  <rdf:li rdf:resource="http://identifiers.org/seed.compound/cpd21167"/>
                </rdf:Bag>
              </bqbiol:is>
              <bqbiol:hasProperty>
                <rdf:Bag>
                  <rdf:li rdf:resource="http://identifiers.org/sbo/SBO:0000247"/>
                </rdf:Bag>
              </bqbiol:hasProperty>
            </rdf:Description>
          </rdf:RDF>
        </annotation>
      </species>
      <species metaid="M_lipa__91__c__93__" sboTerm="SBO:0000247" id="M_lipa__91__c__93__" name="KDO(2)-lipid (A)" compartment="c" hasOnlySubstanceUnits="false" boundaryCondition="false" constant="false" fbc:charge="-6" fbc:chemicalFormula="C110H196N2O39P2">
        <annotation xmlns:sbml="http://www.sbml.org/sbml/level3/version1/core">
          <rdf:RDF xmlns:rdf="http://www.w3.org/1999/02/22-rdf-syntax-ns#" xmlns:dcterms="http://purl.org/dc/terms/" xmlns:vCard="http://www.w3.org/2001/vcard-rdf/3.0#" xmlns:vCard4="http://www.w3.org/2006/vcard/ns#" xmlns:bqbiol="http://biomodels.net/biology-qualifiers/" xmlns:bqmodel="http://biomodels.net/model-qualifiers/">
            <rdf:Description rdf:about="#M_lipa__91__c__93__">
              <bqbiol:is>
                <rdf:Bag>
                  <rdf:li rdf:resource="http://identifiers.org/inchi_key/DIXUKJUHGLIZGU-OIPVZEHTSA-H"/>
                  <rdf:li rdf:resource="http://identifiers.org/bigg.metabolite/lipa"/>
                  <rdf:li rdf:resource="http://identifiers.org/chebi/CHEBI:27963"/>
                  <rdf:li rdf:resource="http://identifiers.org/chebi/CHEBI:4476"/>
                  <rdf:li rdf:resource="http://identifiers.org/chebi/CHEBI:23656"/>
                  <rdf:li rdf:resource="http://identifiers.org/chebi/CHEBI:58540"/>
                  <rdf:li rdf:resource="http://identifiers.org/kegg.compound/C06026"/>
                  <rdf:li rdf:resource="http://identifiers.org/lipidmaps/LMSL02000001"/>
                  <rdf:li rdf:resource="http://identifiers.org/metanetx.chemical/MNXM946"/>
                  <rdf:li rdf:resource="http://identifiers.org/seed.compound/cpd03587"/>
                </rdf:Bag>
              </bqbiol:is>
              <bqbiol:hasProperty>
                <rdf:Bag>
                  <rdf:li rdf:resource="http://identifiers.org/sbo/SBO:0000247"/>
                </rdf:Bag>
              </bqbiol:hasProperty>
            </rdf:Description>
          </rdf:RDF>
        </annotation>
      </species>
      <species metaid="M_mththf__91__c__93__" sboTerm="SBO:0000247" id="M_mththf__91__c__93__" name="(2R,4S)-2-methyl-2,3,3,4-tetrahydroxytetrahydrofuran" compartment="c" hasOnlySubstanceUnits="false" boundaryCondition="false" constant="false" fbc:charge="0" fbc:chemicalFormula="C5H10O5">
        <annotation xmlns:sbml="http://www.sbml.org/sbml/level3/version1/core">
          <rdf:RDF xmlns:rdf="http://www.w3.org/1999/02/22-rdf-syntax-ns#" xmlns:dcterms="http://purl.org/dc/terms/" xmlns:vCard="http://www.w3.org/2001/vcard-rdf/3.0#" xmlns:vCard4="http://www.w3.org/2006/vcard/ns#" xmlns:bqbiol="http://biomodels.net/biology-qualifiers/" xmlns:bqmodel="http://biomodels.net/model-qualifiers/">
            <rdf:Description rdf:about="#M_mththf__91__c__93__">
              <bqbiol:is>
                <rdf:Bag>
                  <rdf:li rdf:resource="http://identifiers.org/inchi_key/BVIYGXUQVXBHQS-IUYQGCFVSA-N"/>
                  <rdf:li rdf:resource="http://identifiers.org/bigg.metabolite/mththf"/>
                  <rdf:li rdf:resource="http://identifiers.org/biocyc/META:CPD-10774"/>
                  <rdf:li rdf:resource="http://identifiers.org/chebi/CHEBI:44800"/>
                  <rdf:li rdf:resource="http://identifiers.org/kegg.compound/C21382"/>
                  <rdf:li rdf:resource="http://identifiers.org/metanetx.chemical/MNXM30887"/>
                </rdf:Bag>
              </bqbiol:is>
              <bqbiol:hasProperty>
                <rdf:Bag>
                  <rdf:li rdf:resource="http://identifiers.org/sbo/SBO:0000247"/>
                </rdf:Bag>
              </bqbiol:hasProperty>
            </rdf:Description>
          </rdf:RDF>
        </annotation>
      </species>
      <species metaid="M_sheme__91__c__93__" sboTerm="SBO:0000247" id="M_sheme__91__c__93__" name="Siroheme C42H36FeN4O16" compartment="c" hasOnlySubstanceUnits="false" boundaryCondition="false" constant="false" fbc:charge="-8" fbc:chemicalFormula="C42H36FeN4O16">
        <annotation xmlns:sbml="http://www.sbml.org/sbml/level3/version1/core">
          <rdf:RDF xmlns:rdf="http://www.w3.org/1999/02/22-rdf-syntax-ns#" xmlns:dcterms="http://purl.org/dc/terms/" xmlns:vCard="http://www.w3.org/2001/vcard-rdf/3.0#" xmlns:vCard4="http://www.w3.org/2006/vcard/ns#" xmlns:bqbiol="http://biomodels.net/biology-qualifiers/" xmlns:bqmodel="http://biomodels.net/model-qualifiers/">
            <rdf:Description rdf:about="#M_sheme__91__c__93__">
              <bqbiol:is>
                <rdf:Bag>
                  <rdf:li rdf:resource="http://identifiers.org/inchi_key/DLKSSIHHLYNIKN-QIISWYHFSA-D"/>
                  <rdf:li rdf:resource="http://identifiers.org/bigg.metabolite/sheme"/>
                  <rdf:li rdf:resource="http://identifiers.org/biocyc/META:SIROHEME"/>
                  <rdf:li rdf:resource="http://identifiers.org/chebi/CHEBI:9166"/>
                  <rdf:li rdf:resource="http://identifiers.org/chebi/CHEBI:28599"/>
                  <rdf:li rdf:resource="http://identifiers.org/chebi/CHEBI:26690"/>
                  <rdf:li rdf:resource="http://identifiers.org/chebi/CHEBI:60052"/>
                  <rdf:li rdf:resource="http://identifiers.org/kegg.compound/C00748"/>
                  <rdf:li rdf:resource="http://identifiers.org/metanetx.chemical/MNXM82173"/>
                  <rdf:li rdf:resource="http://identifiers.org/seed.compound/cpd00557"/>
                </rdf:Bag>
              </bqbiol:is>
              <bqbiol:hasProperty>
                <rdf:Bag>
                  <rdf:li rdf:resource="http://identifiers.org/sbo/SBO:0000247"/>
                </rdf:Bag>
              </bqbiol:hasProperty>
            </rdf:Description>
          </rdf:RDF>
        </annotation>
      </species>
      <species metaid="M_sufbcd_2fe2s__91__c__93__" sboTerm="SBO:0000247" id="M_sufbcd_2fe2s__91__c__93__" name="SufBCD with bound [2Fe-2S] cluster" compartment="c" hasOnlySubstanceUnits="false" boundaryCondition="false" constant="false" fbc:charge="-2" fbc:chemicalFormula="H4O2S8Fe2R">
        <annotation xmlns:sbml="http://www.sbml.org/sbml/level3/version1/core">
          <rdf:RDF xmlns:rdf="http://www.w3.org/1999/02/22-rdf-syntax-ns#" xmlns:dcterms="http://purl.org/dc/terms/" xmlns:vCard="http://www.w3.org/2001/vcard-rdf/3.0#" xmlns:vCard4="http://www.w3.org/2006/vcard/ns#" xmlns:bqbiol="http://biomodels.net/biology-qualifiers/" xmlns:bqmodel="http://biomodels.net/model-qualifiers/">
            <rdf:Description rdf:about="#M_sufbcd_2fe2s__91__c__93__">
              <bqbiol:is>
                <rdf:Bag>
                  <rdf:li rdf:resource="http://identifiers.org/bigg.metabolite/sufbcd_2fe2s"/>
                  <rdf:li rdf:resource="http://identifiers.org/metanetx.chemical/MNXM147308"/>
                </rdf:Bag>
              </bqbiol:is>
              <bqbiol:hasProperty>
                <rdf:Bag>
                  <rdf:li rdf:resource="http://identifiers.org/sbo/SBO:0000247"/>
                </rdf:Bag>
              </bqbiol:hasProperty>
            </rdf:Description>
          </rdf:RDF>
        </annotation>
      </species>
      <species metaid="M_all__D__91__p__93__" sboTerm="SBO:0000247" id="M_all__D__91__p__93__" name="D-Allose" compartment="p" hasOnlySubstanceUnits="false" boundaryCondition="false" constant="false" fbc:charge="0" fbc:chemicalFormula="C6H12O6">
        <annotation xmlns:sbml="http://www.sbml.org/sbml/level3/version1/core">
          <rdf:RDF xmlns:rdf="http://www.w3.org/1999/02/22-rdf-syntax-ns#" xmlns:dcterms="http://purl.org/dc/terms/" xmlns:vCard="http://www.w3.org/2001/vcard-rdf/3.0#" xmlns:vCard4="http://www.w3.org/2006/vcard/ns#" xmlns:bqbiol="http://biomodels.net/biology-qualifiers/" xmlns:bqmodel="http://biomodels.net/model-qualifiers/">
            <rdf:Description rdf:about="#M_all__D__91__p__93__">
              <bqbiol:is>
                <rdf:Bag>
                  <rdf:li rdf:resource="http://identifiers.org/inchi_key/WQZGKKKJIJFFOK-IVMDWMLBSA-N"/>
                  <rdf:li rdf:resource="http://identifiers.org/bigg.metabolite/all__D"/>
                  <rdf:li rdf:resource="http://identifiers.org/biocyc/META:D-Allopyranose"/>
                  <rdf:li rdf:resource="http://identifiers.org/biocyc/META:ALLOSE"/>
                  <rdf:li rdf:resource="http://identifiers.org/chebi/CHEBI:4093"/>
                  <rdf:li rdf:resource="http://identifiers.org/kegg.compound/C01487"/>
                  <rdf:li rdf:resource="http://identifiers.org/metanetx.chemical/MNXM1919"/>
                  <rdf:li rdf:resource="http://identifiers.org/seed.compound/cpd01055"/>
                </rdf:Bag>
              </bqbiol:is>
              <bqbiol:hasProperty>
                <rdf:Bag>
                  <rdf:li rdf:resource="http://identifiers.org/sbo/SBO:0000247"/>
                </rdf:Bag>
              </bqbiol:hasProperty>
            </rdf:Description>
          </rdf:RDF>
        </annotation>
      </species>
      <species metaid="M_metsox_R__L__91__e__93__" sboTerm="SBO:0000247" id="M_metsox_R__L__91__e__93__" name="L-methionine-R-sulfoxide" compartment="e" hasOnlySubstanceUnits="false" boundaryCondition="false" constant="false" fbc:charge="0" fbc:chemicalFormula="C5H11NO3S">
        <annotation xmlns:sbml="http://www.sbml.org/sbml/level3/version1/core">
          <rdf:RDF xmlns:rdf="http://www.w3.org/1999/02/22-rdf-syntax-ns#" xmlns:dcterms="http://purl.org/dc/terms/" xmlns:vCard="http://www.w3.org/2001/vcard-rdf/3.0#" xmlns:vCard4="http://www.w3.org/2006/vcard/ns#" xmlns:bqbiol="http://biomodels.net/biology-qualifiers/" xmlns:bqmodel="http://biomodels.net/model-qualifiers/">
            <rdf:Description rdf:about="#M_metsox_R__L__91__e__93__">
              <bqbiol:is>
                <rdf:Bag>
                  <rdf:li rdf:resource="http://identifiers.org/inchi_key/QEFRNWWLZKMPFJ-ZXPFJRLXSA-N"/>
                  <rdf:li rdf:resource="http://identifiers.org/bigg.metabolite/metsox_R__L"/>
                  <rdf:li rdf:resource="http://identifiers.org/biocyc/META:CPD-8990"/>
                  <rdf:li rdf:resource="http://identifiers.org/chebi/CHEBI:49032"/>
                  <rdf:li rdf:resource="http://identifiers.org/chebi/CHEBI:58773"/>
                  <rdf:li rdf:resource="http://identifiers.org/kegg.compound/C15998"/>
                  <rdf:li rdf:resource="http://identifiers.org/metanetx.chemical/MNXM2245"/>
                  <rdf:li rdf:resource="http://identifiers.org/seed.compound/cpd14720"/>
                  <rdf:li rdf:resource="http://identifiers.org/seed.compound/cpd15497"/>
                </rdf:Bag>
              </bqbiol:is>
              <bqbiol:hasProperty>
                <rdf:Bag>
                  <rdf:li rdf:resource="http://identifiers.org/sbo/SBO:0000247"/>
                </rdf:Bag>
              </bqbiol:hasProperty>
            </rdf:Description>
          </rdf:RDF>
        </annotation>
      </species>
      <species metaid="M_bwco__91__c__93__" sboTerm="SBO:0000247" id="M_bwco__91__c__93__" name="Tungsten bispterin cofactor" compartment="c" hasOnlySubstanceUnits="false" boundaryCondition="false" constant="false" fbc:charge="-4" fbc:chemicalFormula="C20H20N10O13P2S4W">
        <annotation xmlns:sbml="http://www.sbml.org/sbml/level3/version1/core">
          <rdf:RDF xmlns:rdf="http://www.w3.org/1999/02/22-rdf-syntax-ns#" xmlns:dcterms="http://purl.org/dc/terms/" xmlns:vCard="http://www.w3.org/2001/vcard-rdf/3.0#" xmlns:vCard4="http://www.w3.org/2006/vcard/ns#" xmlns:bqbiol="http://biomodels.net/biology-qualifiers/" xmlns:bqmodel="http://biomodels.net/model-qualifiers/">
            <rdf:Description rdf:about="#M_bwco__91__c__93__">
              <bqbiol:is>
                <rdf:Bag>
                  <rdf:li rdf:resource="http://identifiers.org/bigg.metabolite/bwco"/>
                  <rdf:li rdf:resource="http://identifiers.org/metanetx.chemical/MNXM148529"/>
                </rdf:Bag>
              </bqbiol:is>
              <bqbiol:hasProperty>
                <rdf:Bag>
                  <rdf:li rdf:resource="http://identifiers.org/sbo/SBO:0000247"/>
                </rdf:Bag>
              </bqbiol:hasProperty>
            </rdf:Description>
          </rdf:RDF>
        </annotation>
      </species>
      <species metaid="M_pheme__91__p__93__" sboTerm="SBO:0000247" id="M_pheme__91__p__93__" name="Protoheme C34H30FeN4O4" compartment="p" hasOnlySubstanceUnits="false" boundaryCondition="false" constant="false" fbc:charge="-2" fbc:chemicalFormula="C34H30FeN4O4">
        <annotation xmlns:sbml="http://www.sbml.org/sbml/level3/version1/core">
[truncated: 10,969,372 more chars]
